# Supplementary material for: Cytotoxic Vδ2+ T cell subsets expand in response to malaria in human tonsil and spleen organoids
Source: PLoS Pathog. 2026 Apr 10;22(4):e1013565. doi: 10.1371/journal.ppat.1013565 (PMC13102301; doi:10.1371/journal.ppat.1013565)
Supplement: S1 Table — (CSV) [file ppat.1013565.s001.csv]

CTaa	stim	donor	seurat_cluster	cloneType2	fraction_in_sample
ALWENQELGKKIKV_ACDGLGDYTDKLI	iRBC	50	1 gd T	>1%	0.154746423927178
ALWENQELGKKIKV_ACDGLGDYTDKLI	uRBC	50	0 gd T	>1%	0.0869143332409204
ALWEVQELGKKIKV_ACDSLKDTDKLI	iRBC	47	1 gd T	>1%	0.0566012368916375
ALWEDQELGKKIKV_ACDRLGGAYTDKLI	iRBC	47	1 gd T	>1%	0.048265662812584
ALWENQELGKKIKV_ACDGLGDYTDKLI	d0	50	2 CD8 T	>1%	0.0342726580350343
ALWEVRRELGKKIKV_ACDPLDTGETYTDKLI	iRBC	55	1 gd T	>1%	0.0289328293108462
ALWEVEELGKKIKV_ACEPLGDDKLI	iRBC	55	3 gd T	>1%	0.0245710962489096
AAWAK*ET_ACDRLGGAYTDKLI	iRBC	47	4 gd T	>1%	0.0236622748050551
ALWRSQNYYKKL_ACDTGGPRSWDTRQM	iRBC	55	4 gd T	>1%	0.0213724920034894
ALWEVREELGKKIKV_ACDSVGNPPSPEVLAYTDKLI	iRBC	47	4 gd T	>1%	0.0200322667383705
ALWGQELGKKIKV_ACDTVGESSWDTRQM	iRBC	55	4 gd T	>1%	0.0199185809828438
ALWENQELGKKNQG_ACDGLGDYTDKLI	iRBC	50	1 gd T	>1%	0.019361363964745
ALWEKLSGKKIKV_ACDSWGDINAKLI	iRBC	55	3 gd T	>1%	0.0154114568188427
ALWEVDRELGKKIKV_ACDTAGSSSWDTRQM	uRBC	50	1 gd T	>1%	0.0153867479900194
ALWEVPQELGKKIKV_ACDSLGAPSYTDKLI	uRBC	50	1 gd T	>1%	0.0146936512337122
ALWEDQELGKKIKV_ACDRLGGAYTDKLI	uRBC	47	0 gd T	>1%	0.0145781637717122
ALWEVDRELGKKIKV_ACDTAGSSSWDTRQM	iRBC	50	9 gd T	>1%	0.0144487790781679
ALWEPTELGKKIKV_ACDTLNPQQGDRLKLI	iRBC	50	1 gd T	>1%	0.0138708279150412
ALWENQELGKKNQG_ACDGLGDYTDKLI	uRBC	50	0 gd T	>1%	0.013030219018575
ALWEALATAGRKKL_ACDTVVGPDKLI	uRBC	47	4 gd T	>1%	0.0124069478908189
ALWEVQELGKKIKV_ACDSLKDTDKLI	uRBC	47	0 gd T	>1%	0.0120967741935484
ALWGGSIIRNS_ACDSLKDTDKLI	iRBC	47	1 gd T	>1%	0.0111589136864749
ALWEPTELGKKNQG_ACDTLNPQQGDRLKLI	iRBC	50	4 gd T	>1%	0.0104031209362809
ALWEVQELGKKIKV_ACDTLGAGGETDKLI	iRBC	50	4 gd T	0.1-1%	0.00996965756393585
ALWEVLDELGKKIKV_ACDTGRLGDTHSYTDKLI	iRBC	50	1 gd T	0.1-1%	0.00982516977315417
ALWENQELGKKIKV_ACDGLGDYTDKLI	d0	47	2 CD8 T	0.1-1%	0.00864553314121038
ALWERELGKKIKV_ACDILRVLGDTDTDKLI	iRBC	55	3 gd T	0.1-1%	0.00857807502180867
ALWEPTELGKKIKV_ACDTLNPQQGDRLKLI	uRBC	50	0 gd T	0.1-1%	0.00831716107568617
ALWEVRELGKKIKV_ACDTLLGDTRTDKLI	uRBC	47	4 gd T	0.1-1%	0.00806451612903226
ALWEAQELGKKIKV_ACDTGGYASWDTRQM	uRBC	50	9 gd T	0.1-1%	0.00803992237316329
ATWDGLGIIIRNS_ACDGLGDYTDKLI	iRBC	50	3 gd T	0.1-1%	0.00780234070221066
ALWEDQELGKKNQG_ACDRLGGAYTDKLI	iRBC	47	3 gd T	0.1-1%	0.00739446087657973
ALWEDGELGKKIKV_ACDTGWTLGDTRWDTRQM	uRBC	50	1 gd T	0.1-1%	0.00734682561685611
ALWEVRRELGKKNQG_ACDPLDTGETYTDKLI	iRBC	55	3 gd T	0.1-1%	0.00712416400116313
ATWDGLGIIIRNS_ACDGLGDYTDKLI	uRBC	50	0 gd T	0.1-1%	0.00693096756307181
ALWENQELGKKIKV_ACDSLKDTDKLI	uRBC	50	0 gd T	0.1-1%	0.0065151095092875
ALWEPTELGKKNQG_ACDTLNPQQGDRLKLI	uRBC	50	4 gd T	0.1-1%	0.0065151095092875
ALWEAQELGKKIKV_ACDTGGYASWDTRQM	iRBC	50	4 gd T	0.1-1%	0.00635746279439387
AAWAK*ET_ACDRLGGAYTDKLI	uRBC	47	4 gd T	0.1-1%	0.00620347394540943
ALWERPPELGKKIKV_ACDSLTGGYATDKLI	iRBC	55	1 gd T	0.1-1%	0.0059610351846467
ALWEVQKLGKKIKV_ACDSMMGGQYTDKLI	iRBC	55	3 gd T	0.1-1%	0.0059610351846467
ALWEVQELGKKNQG_ACDSLKDTDKLI	iRBC	47	3 gd T	0.1-1%	0.00591556870126378
ALWEVHLGKKIKV_ACDVLGDTDKLI	uRBC	47	9 gd T	0.1-1%	0.00589330024813896
ALWEVTELGKKIKV_ACDPVTGGQPHTDKLI	iRBC	47	4 gd T	0.1-1%	0.00578112395805324
ALWEVQELGKKIKV_ACDTLGAGGETDKLI	uRBC	50	0 gd T	0.1-1%	0.00568339340171888
ATWDVIRNS_ACDTVGESSWDTRQM	iRBC	55	1 gd T	0.1-1%	0.00537947077638848
ALWEEQELGKKIKV_ACDTGGPRSWDTRQM	iRBC	55	1 gd T	0.1-1%	0.00508868857225938
ALWENQELGKKKSR_ACDGLGDYTDKLI	iRBC	50	0 gd T	0.1-1%	0.00505707267735876
ALWEAKQELGKKIKV_ACDTVGDWGTPTTSYTDKLI	iRBC	47	4 gd T	0.1-1%	0.00497445549879
ALWENQELGKKNQG_ACDGLGDYTDKLI	d0	50	8 B	0.1-1%	0.00495049504950495
ALWEDQELGKKIKV_ACDRLGGAYTDKLI	d0	47	6 CD8 T	0.1-1%	0.0048030739673391
ALWEAKELGKKIKV_ACDTVGESYTDKLI	iRBC	55	4 gd T	0.1-1%	0.00479790636813027
AVRLLELGKKIKV_ACDHVGINTDKLI	iRBC	55	3 gd T	0.1-1%	0.00479790636813027
ALWDDTQELGKKIKV_ACDTPSLGDTLSSWDTRQM	iRBC	50	1 gd T	0.1-1%	0.00476809709579541
ALWEVPQELGKKIKV_ACDSLGAPSYTDKLI	iRBC	50	1 gd T	0.1-1%	0.00476809709579541
ALWEVEELGKKIKV_ACEPLGDDKLI	uRBC	55	17 gd T	0.1-1%	0.0046692607003891
ALWEVREELGKKIKV_ACDSVGNPPSPEVLAYTDKLI	uRBC	47	4 gd T	0.1-1%	0.00465260545905707
ALWEVTELGKKIKV_ACDPVTGGQPHTDKLI	uRBC	47	9 gd T	0.1-1%	0.00465260545905707
ALWEKLSGKKNQG_ACDSWGDINAKLI	iRBC	55	1 gd T	0.1-1%	0.00465251526606572
ALWEVEELGKKNQG_ACEPLGDDKLI	iRBC	55	1 gd T	0.1-1%	0.00465251526606572
LVGESRVGQKNQG_ACDGLGDYTDKLI	iRBC	50	4 gd T	0.1-1%	0.00433463372345037
ALWEPTELGKKKSR_ACDTLNPQQGDRLKLI	iRBC	50	3 gd T	0.1-1%	0.00419014593266869
ALWRSQNYYKKL_ACDTGGPRSWDTRQM	uRBC	55	0 gd T	0.1-1%	0.00415045395590143
AAWGNHYKKL_ACDTVDGGYARNGLI	uRBC	47	4 gd T	0.1-1%	0.00403225806451613
ALWEVRLELGKKIKV_ACDTLNSGDAYTDKLI	uRBC	50	4 gd T	0.1-1%	0.00401996118658165
ALWEVQELGKKIKV_ACDPWGSKAGDKLI	iRBC	55	0 gd T	0.1-1%	0.00392555975574295
ALWEDGELGKKIKV_ACDTGWTLGDTRWDTRQM	iRBC	50	9 gd T	0.1-1%	0.00390117035110533
LVGESRVGQKNQG_ACDGLGDYTDKLI	uRBC	50	0 gd T	0.1-1%	0.00388134183532021
ALWENQELGKKIKV_L*RTGGLHR*TH	iRBC	50	4 gd T	0.1-1%	0.00375668256032365
ALWEVQELGKKIKV_ACDGLGDYTDKLI	iRBC	50	3 gd T	0.1-1%	0.00375668256032365
ALWEVRLELGKKIKV_ACDTLNSGDAYTDKLI	iRBC	50	0 gd T	0.1-1%	0.00375668256032365
ALWENQELGKKIKV_ACDGLGDYTDKLI	d0	55	16 NK	0.1-1%	0.00368509212730318
ALWEPTELGKKNQG_ACDGLGDYTDKLI	iRBC	50	3 gd T	0.1-1%	0.00361219476954197
ALWENQELGKKIKV_ACDRLGGAYTDKLI	uRBC	50	0 gd T	0.1-1%	0.00360410313279734
ALWGQELGKKIKV_ACDTVGESSWDTRQM	uRBC	55	0 gd T	0.1-1%	0.00337224383916991
ALWEVLDELGKKIKV_ACDTGRLGDTHSYTDKLI	uRBC	50	1 gd T	0.1-1%	0.00332686443027447
ALWENQELGKKKSR_ACDGLGDYTDKLI	uRBC	50	4 gd T	0.1-1%	0.00318824507901303
ALWGGSIIRNS_ACDSLKDTDKLI	uRBC	47	19 gd T	0.1-1%	0.00310173697270471
ALWEVQELGKKIKV_ACDGLGDYTDKLI	uRBC	50	19 gd T	0.1-1%	0.00304962572775159
ALWEVQELGKKIKV_ACDGLGDYTDKLI	d0	50	2 CD8 T	0.1-1%	0.00304645849200305
AAWAK*ET_ACDRLGGAYTDKLI	d0	47	6 CD8 T	0.1-1%	0.00288184438040346
ALWEVQELGKKIKV_ACDSLKDTDKLI	d0	47	2 CD8 T	0.1-1%	0.00288184438040346
ALWEVRRELGKKIKV_ACDPLDTGETYTDKLI	uRBC	55	4 gd T	0.1-1%	0.00285343709468223
ALWEALATAGRKKL_ACDTVVGPDKLI	iRBC	47	4 gd T	0.1-1%	0.00268889486421081
ATWDGLGIIIRNS_ACDGLGDYTDKLI	d0	50	2 CD8 T	0.1-1%	0.00266565118050267
ALWENQELGKKIKV_ACDGLGDYTDKLI	uRBC	47	14 B	0.1-1%	0.00248138957816377
ALWEVQELGKKIKV_ACDGLGDYTDKLI	d0	47	2 CD8 T	0.1-1%	0.00240153698366955
ALWERELGKKIKV_ACDILRVLGDTDTDKLI	uRBC	55	0 gd T	0.1-1%	0.00233463035019455
ALWEVQELGKKIKV_ACDPWGSKAGDKLI	uRBC	55	0 gd T	0.1-1%	0.00233463035019455
ALWEPTELGKKKSR_ACDTLNPQQGDRLKLI	uRBC	50	1 gd T	0.1-1%	0.00221790962018298
ALWEEQELGKKIKV_ACDTGGPRSWDTRQM	uRBC	55	0 gd T	0.1-1%	0.00207522697795071
ALWENQELGKKIKV_ACDGLGDYTDKLI	iRBC	55	7 CD8 T	0.1-1%	0.00203547542890375
ALWEPTELGKKNQG_ACDTLNPQQGDRLKLI	d0	50	6 CD8 T	0.1-1%	0.0019040365575019
ALWEVDRELGKKIKV_ACDTAGSSSWDTRQM	d0	50	2 CD8 T	0.1-1%	0.0019040365575019
ALWEVQELGKKIKV_ACDGLGDYTDKLI	iRBC	55	1 gd T	0.1-1%	0.0018900843268392
ALWEAKELGKKIKV_ACDTVGESYTDKLI	uRBC	55	0 gd T	0.1-1%	0.00181582360570687
ATWDVIRNS_ACDTVGESSWDTRQM	uRBC	55	0 gd T	0.1-1%	0.00181582360570687
AVRLLELGKKIKV_ACDHVGINTDKLI	uRBC	55	3 gd T	0.1-1%	0.00181582360570687
ALWENQELGKKIKV_L*RTGGLHR*TH	uRBC	50	0 gd T	0.1-1%	0.00180205156639867
ALWEKLSGKKIKV_ACDSWGDINAKLI	uRBC	55	0 gd T	0.1-1%	0.00155642023346304
ALWENQELGKKIKV_ACDGLGDYTDKLI	uRBC	55	14 B	0.1-1%	0.00155642023346304
ALWEVQKLGKKIKV_ACDSMMGGQYTDKLI	uRBC	55	0 gd T	0.1-1%	0.00155642023346304
ALWEDQELGKKNQG_ACDRLGGAYTDKLI	uRBC	47	7 CD8 T	0.1-1%	0.00155086848635236
ALWEPTELGKKIKV_ACDTLNPQQGDRLKLI	d0	50	2 CD8 T	0.1-1%	0.00152322924600152
ALWEVQELGKKIKV_ACDTLGAGGETDKLI	d0	50	6 CD8 T	0.1-1%	0.00152322924600152
ALWENQELGKKIKV_ACDRLGGAYTDKLI	iRBC	47	3 gd T	0.1-1%	0.00147889217531595
ALWEVREELGKKIKV_ACDSVGNPPSPEVLAYTDKLI	d0	47	2 CD8 T	0.1-1%	0.00144092219020173
ALWDDTQELGKKIKV_ACDTPSLGDTLSSWDTRQM	uRBC	50	1 gd T	0.1-1%	0.00138619351261436
ALWEVQELGKKIKV_ACDSLKDTDKLI	uRBC	50	0 gd T	0.1-1%	0.00138619351261436
ALWENQELGKKIKV_ACDGLGDYTDKLI	iRBC	47	3 gd T	0.1-1%	0.0013444474321054
ALWENQELGKKIKV_ACDSLKDTDKLI	iRBC	47	1 gd T	0.1-1%	0.0013444474321054
ALWENQELGKKIKV_ACDRLGGAYTDKLI	d0	55	13 NK	0.1-1%	0.00134003350083752
ALWEVEELGKKIKV_ACEPLGDDKLI	d0	55	2 CD8 T	0.1-1%	0.00134003350083752
ALWEVQELGKKIKV_ACDSLKDTDKLI	d0	55	2 CD8 T	0.1-1%	0.00134003350083752
ALWGQELGKKIKV_ACDTVGESSWDTRQM	d0	55	2 CD8 T	0.1-1%	0.00134003350083752
ALWEVQELGKKIKV_ACDGLGDYTDKLI	iRBC	47	4 gd T	0.1-1%	0.00121000268889486
ALWEPTELGKKNQG_ACDGLGDYTDKLI	d0	50	2 CD8 T	0.1-1%	0.00114242193450114
ALWEVQELGKKIKV_ACDGLGDYTDKLI	d0	55	10 CD4 T	0.1-1%	0.00100502512562814
ATWDVIRNS_ACDTVGESSWDTRQM	d0	55	2 CD8 T	0.1-1%	0.00100502512562814
ALWEDQELGKKNQG_ACDRLGGAYTDKLI	d0	47	2 CD8 T	0.01-0.1%	0.000960614793467819
ALWENQELGKKIKV_ACDSLKDTDKLI	uRBC	47	0 gd T	0.01-0.1%	0.000930521091811414
ALWEVQELGKKNQG_ACDSLKDTDKLI	uRBC	47	3 gd T	0.01-0.1%	0.000930521091811414
ALWEVHLGKKIKV_ACDVLGDTDKLI	iRBC	47	4 gd T	0.01-0.1%	0.000806668459263243
ALWEVEELGKKNQG_ACEPLGDDKLI	uRBC	55	0 gd T	0.01-0.1%	0.000778210116731518
ALWEVQELGKKIKV_ACDSLKDTDKLI	uRBC	55	7 CD8 T	0.01-0.1%	0.000778210116731518
ALWENQELGKKIKV_L*RTGGLHR*TH	d0	50	2 CD8 T	0.01-0.1%	0.000761614623000762
ALWENQELGKKKSR_ACDGLGDYTDKLI	d0	50	6 CD8 T	0.01-0.1%	0.000761614623000762
ALWEVRLELGKKIKV_ACDTLNSGDAYTDKLI	d0	50	2 CD8 T	0.01-0.1%	0.000761614623000762
AAWAK*ET_ACDRLGGAYTDKLI	d0	55	2 CD8 T	0.01-0.1%	0.000670016750418761
ALWEDQELGKKIKV_ACDRLGGAYTDKLI	d0	55	10 CD4 T	0.01-0.1%	0.000670016750418761
ALWENQELGKKNQG_ACDGLGDYTDKLI	d0	55	21 gd T	0.01-0.1%	0.000670016750418761
ALWEAKQELGKKIKV_ACDTVGDWGTPTTSYTDKLI	uRBC	47	1 gd T	0.01-0.1%	0.000620347394540943
ALWEVQELGKKIKV_ACDGLGDYTDKLI	uRBC	47	5 CD4 T	0.01-0.1%	0.000620347394540943
ATWDGLGIIIRNS_ACDGLGDYTDKLI	iRBC	55	5 CD4 T	0.01-0.1%	0.000581564408258215
ALWEVRELGKKIKV_ACDTLLGDTRTDKLI	iRBC	47	7 CD8 T	0.01-0.1%	0.000537778972842162
ALWEDQELGKKIKV_ACDRLGGAYTDKLI	uRBC	55	16 NK	0.01-0.1%	0.000518806744487678
ALWENQELGKKIKV_ACDRLGGAYTDKLI	uRBC	55	5 CD4 T	0.01-0.1%	0.000518806744487678
ALWERPPELGKKIKV_ACDSLTGGYATDKLI	uRBC	55	0 gd T	0.01-0.1%	0.000518806744487678
ALWEVQELGKKIKV_ACDGLGDYTDKLI	uRBC	55	5 CD4 T	0.01-0.1%	0.000518806744487678
ALWEVRRELGKKNQG_ACDPLDTGETYTDKLI	uRBC	55	0 gd T	0.01-0.1%	0.000518806744487678
ALWGGSIIRNS_ACDSLKDTDKLI	uRBC	55	0 gd T	0.01-0.1%	0.000518806744487678
ALWEALATAGRKKL_ACDTVVGPDKLI	d0	47	2 CD8 T	0.01-0.1%	0.00048030739673391
ALWENQELGKKIKV_ACDSLKDTDKLI	d0	47	6 CD8 T	0.01-0.1%	0.00048030739673391
ALWENQELGKKNQG_ACDGLGDYTDKLI	d0	47	8 B	0.01-0.1%	0.00048030739673391
ALWEPTELGKKNQG_ACDGLGDYTDKLI	d0	47	10 CD4 T	0.01-0.1%	0.00048030739673391
ALWEVQELGKKNQG_ACDSLKDTDKLI	d0	47	2 CD8 T	0.01-0.1%	0.00048030739673391
ALWEVTELGKKIKV_ACDPVTGGQPHTDKLI	d0	47	2 CD8 T	0.01-0.1%	0.00048030739673391
ALWGGSIIRNS_ACDSLKDTDKLI	uRBC	50	0 gd T	0.01-0.1%	0.000415858053784308
ALWEVLDELGKKIKV_ACDTGRLGDTHSYTDKLI	d0	50	2 CD8 T	0.01-0.1%	0.000380807311500381
LVGESRVGQKNQG_ACDGLGDYTDKLI	d0	50	6 CD8 T	0.01-0.1%	0.000380807311500381
ALWEAKELGKKIKV_ACDTVGESYTDKLI	d0	55	2 CD8 T	0.01-0.1%	0.00033500837520938
ALWEKLSGKKIKV_ACDSWGDINAKLI	d0	55	2 CD8 T	0.01-0.1%	0.00033500837520938
ALWENQELGKKKSR_ACDGLGDYTDKLI	d0	55	6 CD8 T	0.01-0.1%	0.00033500837520938
ALWERELGKKIKV_ACDILRVLGDTDTDKLI	d0	55	6 CD8 T	0.01-0.1%	0.00033500837520938
ALWEVQELGKKIKV_ACDPWGSKAGDKLI	d0	55	2 CD8 T	0.01-0.1%	0.00033500837520938
ALWEVQKLGKKIKV_ACDSMMGGQYTDKLI	d0	55	6 CD8 T	0.01-0.1%	0.00033500837520938
ALWEVRRELGKKIKV_ACDPLDTGETYTDKLI	d0	55	2 CD8 T	0.01-0.1%	0.00033500837520938
AVRLLELGKKIKV_ACDHVGINTDKLI	d0	55	2 CD8 T	0.01-0.1%	0.00033500837520938
ALWEPTELGKKNQG_ACDGLGDYTDKLI	uRBC	47	5 CD4 T	0.01-0.1%	0.000310173697270471
ALWEPTELGKKNQG_ACDTLNPQQGDRLKLI	uRBC	47	0 gd T	0.01-0.1%	0.000310173697270471
ALWEVPQELGKKIKV_ACDSLGAPSYTDKLI	uRBC	47	14 B	0.01-0.1%	0.000310173697270471
ALWEVQELGKKIKV_ACDTLGAGGETDKLI	uRBC	47	0 gd T	0.01-0.1%	0.000310173697270471
ATWDGLGIIIRNS_ACDGLGDYTDKLI	uRBC	47	0 gd T	0.01-0.1%	0.000310173697270471
LVGESRVGQKNQG_ACDGLGDYTDKLI	uRBC	47	0 gd T	0.01-0.1%	0.000310173697270471
ALWEAQELGKKIKV_ACDTGGYASWDTRQM	iRBC	55	4 gd T	0.01-0.1%	0.000290782204129107
AAWAK*ET_ACDRLGGAYTDKLI	uRBC	50	1 gd T	0.01-0.1%	0.000277238702522872
ALWEPTELGKKNQG_ACDGLGDYTDKLI	uRBC	50	1 gd T	0.01-0.1%	0.000277238702522872
ALWEVQELGKKNQG_ACDSLKDTDKLI	uRBC	50	4 gd T	0.01-0.1%	0.000277238702522872
ALWEVQELGKKIKV_ACDTLGAGGETDKLI	iRBC	47	9 gd T	0.01-0.1%	0.000268889486421081
AAWAK*ET_ACDRLGGAYTDKLI	uRBC	55	0 gd T	0.01-0.1%	0.000259403372243839
ALWEKLSGKKNQG_ACDSWGDINAKLI	uRBC	55	0 gd T	0.01-0.1%	0.000259403372243839
ALWENQELGKKNQG_ACDGLGDYTDKLI	uRBC	55	0 gd T	0.01-0.1%	0.000259403372243839
ALWEVPQELGKKIKV_ACDSLGAPSYTDKLI	uRBC	55	1 gd T	0.01-0.1%	0.000259403372243839
ALWEVRLELGKKIKV_ACDTLNSGDAYTDKLI	uRBC	55	4 gd T	0.01-0.1%	0.000259403372243839
LVGESRVGQKNQG_ACDGLGDYTDKLI	uRBC	55	7 CD8 T	0.01-0.1%	0.000259403372243839
ALWDDTQELGKKIKV_ACDTPSLGDTLSSWDTRQM	iRBC	55	11 B	0.01-0.1%	0.000145391102064554
ALWENQELGKKIKV_L*RTGGLHR*TH	iRBC	55	4 gd T	0.01-0.1%	0.000145391102064554
ALWENQELGKKNQG_ACDGLGDYTDKLI	iRBC	55	3 gd T	0.01-0.1%	0.000145391102064554
ALWEPTELGKKNQG_ACDGLGDYTDKLI	iRBC	55	1 gd T	0.01-0.1%	0.000145391102064554
ALWEPTELGKKNQG_ACDTLNPQQGDRLKLI	iRBC	55	4 gd T	0.01-0.1%	0.000145391102064554
ALWEVDRELGKKIKV_ACDTAGSSSWDTRQM	iRBC	55	11 B	0.01-0.1%	0.000145391102064554
ALWEVLDELGKKIKV_ACDTGRLGDTHSYTDKLI	iRBC	55	13 NK	0.01-0.1%	0.000145391102064554
ALWEVQELGKKIKV_ACDTLGAGGETDKLI	iRBC	55	1 gd T	0.01-0.1%	0.000145391102064554
ALWENQELGKKIKV_ACDRLGGAYTDKLI	iRBC	50	3 gd T	0.01-0.1%	0.000144487790781679
ALWEVQELGKKIKV_ACDPWGSKAGDKLI	iRBC	50	1 gd T	0.01-0.1%	0.000144487790781679
ALWEDQELGKKIKV_ACDRLGGAYTDKLI	uRBC	50	4 gd T	0.01-0.1%	0.000138619351261436
ALWENQELGKKNQG_ACDGLGDYTDKLI	iRBC	47	7 CD8 T	0.01-0.1%	0.00013444474321054
ALWEPTELGKKNQG_ACDTLNPQQGDRLKLI	iRBC	47	4 gd T	0.01-0.1%	0.00013444474321054
ATWDGLGIIIRNS_ACDGLGDYTDKLI	iRBC	47	0 gd T	0.01-0.1%	0.00013444474321054
