# Supplementary material for: Cytotoxic Vδ2+ T cell subsets expand in response to malaria in human tonsil and spleen organoids
Source: PLoS Pathog. 2026 Apr 10;22(4):e1013565. doi: 10.1371/journal.ppat.1013565 (PMC13102301; doi:10.1371/journal.ppat.1013565)
Supplement: S1 Data — (ZIP) [file ppat.1013565.s009.zip]

Archive with 16 entries (16 files):
- Fig5.xlsx
- __MACOSX/._Fig5.xlsx
- Fig S1.xlsx
- __MACOSX/._Fig S1.xlsx
- Fig S4.xlsx
- __MACOSX/._Fig S4.xlsx
- Fig S5.xlsx
- __MACOSX/._Fig S5.xlsx
- Fig S6.xlsx
- __MACOSX/._Fig S6.xlsx
- Fig S7.xlsx
- __MACOSX/._Fig S7.xlsx
- Fig1.xlsx
- __MACOSX/._Fig1.xlsx
- Fig4.xlsx
- __MACOSX/._Fig4.xlsx
