# Supplementary material for: Cytotoxic Vδ2+ T cell subsets expand in response to malaria in human tonsil and spleen organoids
Source: PLoS Pathog. 2026 Apr 10;22(4):e1013565. doi: 10.1371/journal.ppat.1013565 (PMC13102301; doi:10.1371/journal.ppat.1013565)
Supplement: S1 Data — (ZIP) [file ppat.1013565.s009.zip › Fig5.xlsx]

## Sheet: 5B
Donor	LAIV d0	uRBC + LAIVd0	iRBC+LAIVd0
T3	4.674	4.577	3.896
T4	1.838	2.48	0.8785
T5	0.241	0.323	0.2705
T6	0.417	0.2705	0.558
T7	0.394	0.4295	0.3575
T8	1.012	1.114	0.7015
T9	0.4775	0.8405	0.379
T10	0.9065	1.085	0.7645
T11	2.62	3.401	1.276
T12	2.947	1.98	4.968
S2	3.627	4.053	3.425
S4	2.885	2.884	2.659
S3b	2.608	2.387	2.247

## Sheet: 5C
Donor	LAIV d0	uRBC + LAIVd0	iRBC+LAIVd0
T3	4.806	5.124	3.489
T4	2.389	2.644	1.925
T8	2.484	2.159	0.9075
T9	1.276	1.582	0.796
T10	7.348	6.033	6.322
T11	4.163	2.757	4.784
T12	0.1315	0.4845	0.127
S2	6.005	5.717	5.334
S3	2.672	2.477	2.55

## Sheet: 5D
Condition	Spleen23 + GD	Spleen 23 - GD	Spleen24 + GD	Spleen 24 - GD
Unstim	1.716	1.298	0.205	0.161
uRBC	1.538	1.248	0.1775	0.246
uRBC + LAIVd0	2.884	2.387	2.963	2.632
iRBC	1.392	1.283	0.4595	0.433
iRBC+LAIVd0	2.659	2.247	2.622	2.406
LAIV d0	2.885	2.608	2.862	2.731
