# Supplementary material for: Cytotoxic Vδ2+ T cell subsets expand in response to malaria in human tonsil and spleen organoids
Source: PLoS Pathog. 2026 Apr 10;22(4):e1013565. doi: 10.1371/journal.ppat.1013565 (PMC13102301; doi:10.1371/journal.ppat.1013565)
Supplement: S1 Data — (ZIP) [file ppat.1013565.s009.zip › Fig S1.xlsx]

## Sheet: S1B
	Media			uRBC			iRBC
Th1	1.73174			2.01346			1.46108	0.95	0.0198405
Th2	12.0015			15.0967			10.2052	12.5	13.9161
CM T	5.14749			5.58033			4.63235	5.21	7.65446
Naïve T	8.7092			10.462			8.29905	8.65	9.64644
TEMRA	1.423			1.18706			1.16439	2.6	0.880917
EM T	0.572567			0.61341			0.324684	0.4	0.107139
Tfh	6.64346			8.50538			5.14177	6.31	11.0075
Activated Tfh	4.42898			4.97828			4.29367	1.88	3.54748
PB	0.019		0.89	0.042		0.15	0.17		0.32
Memory B	18.4091		2.3	13.5433		6.82	17.1201		2.22
GC B	2.12669		1.57	1.01763		0.2	2.95744		0.42
Naïve B	7.9224		3.75	5.72675		7.64	7.45825		2.66
VD1+	2.05752	0.97378	1.3276	5.64485	0.90762	0.690791	1.63191	1.38273	1.63603
VD2+	1.26311	0.158618	1.17883	0.86775	0.227621	0.669809	1.81909	1.2633	4.07662
NK Cells	1.13335	0.179308	1.06725	1.28821	0.160337	0.513251	1.44209	0.154547	0.81465
Lineage HLA-DR+	2.85722	0.671715	2.44013	2.45713	0.737263	1.18467	2.88682	0.743464	1.68653

## Sheet: S1F
	TCM				TEM				TEMRA				GC B				Memory B				Plasmablasts				NK Cells
	uRBC D7	iRBC D7	uRBC D14	iRBC D14	uRBC D7	iRBC D7	uRBC D14	iRBC D14	uRBC D7	iRBC D7	uRBC D14	iRBC D14	uRBC D7	iRBC D7	uRBC D14	iRBC D14	uRBC D7	iRBC D7	uRBC D14	iRBC D14	uRBC D7	iRBC D7	uRBC D14	iRBC D14	uRBC D7	iRBC D7	uRBC D14	iRBC D14
Tonsil 39	32.3	32	47.4	48.8	46.3	47.6	39.1	38.3	2.37	2.11	1.3	1.15	7.38	6.6	10.5	10.1	19.1	18.9	8.57	8.44	4.42	3.51	2.73	2.66	18.7	5.85	39.9	39.5
Tonsil 40	37.8	36.5	61.2	59.4	34	37.9	23.4	26.1	1.66	2.06	0.53	0.8	10.7	8.49	17.2	14.9	14.2	16.4	3.48	3.23	1.48	1.44	3.53	2.81	25.8	9.17	50.7	50.9
IMD180													21.4	22.4	13.2	18.2	18.7	20.7	17.9	21	14.6	16	5.15	8.04	0.62	0.36	0.48	0.39
PED25													7.66	9.63	3.26	5.3	15.2	16.5	15.4	15.1	3.04	4.67	0.7	1.4	2.21	4.2	5.42	6.04
IMD188	41.2	39.2	28.5	28.2	46.2	49.6	62.7	62.2	0.7	0.72	0.67	0.69	31.9	32.4	18.9	14.6	7.9	7.42	13.5	14.1	14.5	14.7	14.6	11.5	32.9	45.6	35.3	32
PED28	53.1	51.8	39.4	48.9	39.3	41.1	56.5	46.2	0.49	0.32	0.86	0.72	33.6	30.2	27.4	27.8	14.2	15.3	21	20.6	18.7	15.3	21.7	21.3	27.9	32	14.3	11.7
IMD186	35.9	35.4	24.1	29.2	49.3	51.1	67.7	65	0.65	0.6	0.73	1.13	8.73	9	3.41	3.33	9.56	11.1	11.9	11.5	1.92	1.91	2.35	2.03	14.5	15.1	19.5	47
Tonsil P183	44.8	44.7	38.7	44.5	28.9	26.8	30.6	27.2	2.06	2.62	9.2	6.03	13.5	15.7	13.9	19	22.2	17.8	9.02	8.16	6.55	5.81	0.29	1.85	10.2	27.2	75.2	76.5
Tonsil P191	28.4	28.2	18.3	19.7	43.9	44.2	54.5	54.8	3.09	3.49	11	8.72	6.66	4.74	8.66	8.88	11	13.2	4.38	5.27	3.15	1.69	0.57	0.68	13.8	16.2	24	16.2
112	44.5	46.8	38.7	40.6	14.8	14.3	32.6	32	1.64	1.23	3.1	3.07	20.1	21.4	22.7	24	12.3	13.2	2.28	2.16	10.5	10.5	13.2	13.4	26.9	49.4	60.7	60.8

## Sheet: S1G
Donor	Media D7	uRBC D7	iRBC D7	Media D14	uRBC D14	iRBC D14
PED39	22.2	41.1	21.9	49.1	48.4	47.1
PED40	40.3	62.1	41.8	65.8	77.8	77.6
PED183	28.6	25.2	56.9	65.2	93.5	84.1
PED191	54.8	64.8	79.1	72.9	91.3	82.6
PED44	29.2	29.3	78.8
PED54	44.3	44.5	46.7
IMD196	55.1	53.1	73.1
VIP112	23.5	32.6	54.3	16.1	22.7	25.1
VIP113		31.3	44.8	16.9	20	23.8
126	12.8	15.5	40.7	9.16	10.6	11.8
136	17.6	16.5	26.5	7.27	9.39	9.9
138	17.5	13.6	24.1	8.27	15.4	11.5
IMD180	38.4	63	63.5	52.1	46.1	29.9
PED25	40.9	29.9	45.9	24.3	39.7	36.6
IMD188	11.8	16.8	32	14	9.84	11.4
PED28	9.46	25.9	6.25	5.56	12.5	14.2
IMD186	26.5	38.3	26.3	19.5	21.3	50.6

## Sheet: S1H
	Tim-3						CD8						TCM						TEM
Donor	Media D7	uRBC D7	iRBC D7	Media D14	uRBC D14	iRBC D14	Media D7	uRBC D7	iRBC D7	Media D14	uRBC D14	iRBC D14	Media D7	uRBC D7	iRBC D7	Media D14	uRBC D14	iRBC D14	Media D7	uRBC D7	iRBC D7	Media D14	uRBC D14	iRBC D14
126	5.91	2.48	8.54	4.63	1.89	1.5	0.94	1.76	0.33	3.7	6.46	2.47	81.4	85	74.2	44.3	48.2	43.1	17.4	13.7	24.8	55.4	51.3	56.6
136	0.68	0.37	0.82	0.24	0.22	0.19	1.29	1.9	0.96	2.1	3.19	1.57	97.7	98.6	97.6	66.3	75	74	1.47	0.67	1.61	33.3	24.7	25.7
138	0.33	0.31	0.36	0.15	0	0.18	0.83	0.31	0.29	0.9	3.11	1.23	96.9	96.6	96	64.1	51	51.7	1.74	2.13	3.5	34.9	48.4	48.1
126
136
138
