# Supplementary material for: Cytotoxic Vδ2+ T cell subsets expand in response to malaria in human tonsil and spleen organoids
Source: PLoS Pathog. 2026 Apr 10;22(4):e1013565. doi: 10.1371/journal.ppat.1013565 (PMC13102301; doi:10.1371/journal.ppat.1013565)
Supplement: S1 Data — (ZIP) [file ppat.1013565.s009.zip › Fig S4.xlsx]

## Sheet: VD2nBoxplot_Source
SpecimenID	Status	VD2n%gdT	TNAIVE%VD2n	TEMRA%VD2n	TEM%VD2n	TCM%VD2n	Granzyme-B%VD2n
ID19	infected	2.7969	68.4311	2.57511	3.76729	25.2265	3.24273
ID04	infected	5.22225	47.4708	1.26459	5.15564	46.1089	1.94553
ID06	infected	2.31618	50.9434	8.01887	7.78302	33.2547	7.07547
ID03	infected	0.801804	25	31.25	28.125	15.625	9.375
ID07	infected	1.476	51.1041	3.39117	6.38801	39.1167	4.88959
ID08	infected	2.69268	62.2222	3.11111	8.22222	26.4444	1.33333
ID10	infected	2.53165	42.7027	2.43243	10.5405	44.3243	4.05405
ID09	infected	1.80213	57.6531	2.04082	6.63265	33.6735	1.53061
ID02	infected	1.56782	58.4718	7.41971	9.74529	24.3632	2.21484
ID18	infected	6.40212	49.6344	4.30544	9.82941	36.2307	2.84322
ID17	uninfected	2.64971	75.6602	2.87026	2.46843	19.0011	2.124
ID01	uninfected	2.07051	60.6607	3.6036	9.30931	26.4264	0.900901
ID11	uninfected	4.29921	65.5573	4.79876	3.94737	25.6966	2.39938
ID15	uninfected	2.95824	64.5192	3.36538	3.55769	28.5577	2.11538
ID20	uninfected	5.43231	73.5415	1.47905	1.88989	23.0896	0.493016
ID12	uninfected	2.11234	63.1046	2.24972	2.24972	32.396	0.56243
ID05	uninfected	6.32177	80.1432	0.390625	0.976562	18.4896	0.716146
ID16	uninfected	1.24112	59.1141	4.25894	3.57751	33.0494	4.4293
ID14	uninfected	2.63512	76.6423	2.18978	2.55474	18.6131	0.729927
ID13	uninfected	1.3737	43.8998	4.79303	4.90196	46.4052	3.26797

## Sheet: VD2nSPICE_Source
Status	DummyID	CD38	CD107a	GranzymeB	IFNg	TNF	Absolute Value_Marker+TEM+VD2n%gdT(BOX)	Relative Value_Marker%VD2n(PIE)
uninfected	ID01	+	+	+	+	+	0	0
uninfected	ID20	+	+	+	+	+	0	0
uninfected	ID12	+	+	+	+	+	0.087	0.0502
uninfected	ID05	+	+	+	+	+	0	0
uninfected	ID16	+	+	+	+	+	0	0
uninfected	ID17	+	+	+	+	+	0.054	0.0231
uninfected	ID11	+	+	+	+	+	0	0
uninfected	ID15	+	+	+	+	+	0	0
uninfected	ID14	+	+	+	+	+	0	0
uninfected	ID13	+	+	+	+	+	0	0
uninfected	ID01	+	+	+	+	-	0	0
uninfected	ID20	+	+	+	+	-	0.079	0.0435
uninfected	ID12	+	+	+	+	-	0	0
uninfected	ID05	+	+	+	+	-	0	0
uninfected	ID16	+	+	+	+	-	0	0
uninfected	ID17	+	+	+	+	-	0	0
uninfected	ID11	+	+	+	+	-	0	0
uninfected	ID15	+	+	+	+	-	0	0
uninfected	ID14	+	+	+	+	-	0.34	0.1435
uninfected	ID13	+	+	+	+	-	0	0
uninfected	ID01	+	+	+	-	+	0	0
uninfected	ID20	+	+	+	-	+	0	0
uninfected	ID12	+	+	+	-	+	0	0
uninfected	ID05	+	+	+	-	+	0	0
uninfected	ID16	+	+	+	-	+	0	0
uninfected	ID17	+	+	+	-	+	0	0
uninfected	ID11	+	+	+	-	+	0.071	0.0196
uninfected	ID15	+	+	+	-	+	0	0
uninfected	ID14	+	+	+	-	+	0	0
uninfected	ID13	+	+	+	-	+	0	0
uninfected	ID01	+	+	+	-	-	0	0
uninfected	ID20	+	+	+	-	-	0	0
uninfected	ID12	+	+	+	-	-	0	0
uninfected	ID05	+	+	+	-	-	0	0
uninfected	ID16	+	+	+	-	-	0	0
uninfected	ID17	+	+	+	-	-	0	0
uninfected	ID11	+	+	+	-	-	0	0
uninfected	ID15	+	+	+	-	-	0	0
uninfected	ID14	+	+	+	-	-	0	0
uninfected	ID13	+	+	+	-	-	0	0
uninfected	ID01	+	+	-	+	+	1.99	0.2256
uninfected	ID20	+	+	-	+	+	0.24	0.132
uninfected	ID12	+	+	-	+	+	0.26	0.1499
uninfected	ID05	+	+	-	+	+	0.19	0.2008
uninfected	ID16	+	+	-	+	+	0.16	0.0483
uninfected	ID17	+	+	-	+	+	0.22	0.0941
uninfected	ID11	+	+	-	+	+	1.35	0.3733
uninfected	ID15	+	+	-	+	+	0.61	0.1896
uninfected	ID14	+	+	-	+	+	1.01	0.4262
uninfected	ID13	+	+	-	+	+	0.75	0.1769
uninfected	ID01	+	+	-	+	-	0.28	0.0317
uninfected	ID20	+	+	-	+	-	0.16	0.088
uninfected	ID12	+	+	-	+	-	0.17	0.098
uninfected	ID05	+	+	-	+	-	0.13	0.1374
uninfected	ID16	+	+	-	+	-	0.16	0.0483
uninfected	ID17	+	+	-	+	-	0	0
uninfected	ID11	+	+	-	+	-	0.21	0.0581
uninfected	ID15	+	+	-	+	-	0	0
uninfected	ID14	+	+	-	+	-	0	0
uninfected	ID13	+	+	-	+	-	0.19	0.0448
uninfected	ID01	+	+	-	-	+	3.99	0.4524
uninfected	ID20	+	+	-	-	+	0.39	0.2145
uninfected	ID12	+	+	-	-	+	0.96	0.5536
uninfected	ID05	+	+	-	-	+	0.25	0.2643
uninfected	ID16	+	+	-	-	+	0.78	0.2356
uninfected	ID17	+	+	-	-	+	1.03	0.4405
uninfected	ID11	+	+	-	-	+	0.071	0.0196
uninfected	ID15	+	+	-	-	+	0.79	0.2455
uninfected	ID14	+	+	-	-	+	0.68	0.2869
uninfected	ID13	+	+	-	-	+	1.04	0.2453
uninfected	ID01	+	+	-	-	-	1.71	0.1939
uninfected	ID20	+	+	-	-	-	0.24	0.132
uninfected	ID12	+	+	-	-	-	0.17	0.098
uninfected	ID05	+	+	-	-	-	0	0
uninfected	ID16	+	+	-	-	-	0.16	0.0483
uninfected	ID17	+	+	-	-	-	0.16	0.0684
uninfected	ID11	+	+	-	-	-	0.21	0.0581
uninfected	ID15	+	+	-	-	-	0.52	0.1616
uninfected	ID14	+	+	-	-	-	0.34	0.1435
uninfected	ID13	+	+	-	-	-	0.47	0.1108
uninfected	ID01	+	-	+	+	+	0	0
uninfected	ID20	+	-	+	+	+	0	0
uninfected	ID12	+	-	+	+	+	0	0
uninfected	ID05	+	-	+	+	+	0	0
uninfected	ID16	+	-	+	+	+	0.16	0.0483
uninfected	ID17	+	-	+	+	+	0	0
uninfected	ID11	+	-	+	+	+	0	0
uninfected	ID15	+	-	+	+	+	0	0
uninfected	ID14	+	-	+	+	+	0	0
uninfected	ID13	+	-	+	+	+	0	0
uninfected	ID01	+	-	+	+	-	0	0
uninfected	ID20	+	-	+	+	-	0	0
uninfected	ID12	+	-	+	+	-	0	0
uninfected	ID05	+	-	+	+	-	0	0
uninfected	ID16	+	-	+	+	-	0	0
uninfected	ID17	+	-	+	+	-	0	0
uninfected	ID11	+	-	+	+	-	0	0
uninfected	ID15	+	-	+	+	-	0	0
uninfected	ID14	+	-	+	+	-	0	0
uninfected	ID13	+	-	+	+	-	0	0
uninfected	ID01	+	-	+	-	+	0	0
uninfected	ID20	+	-	+	-	+	0	0
uninfected	ID12	+	-	+	-	+	0	0
uninfected	ID05	+	-	+	-	+	0	0
uninfected	ID16	+	-	+	-	+	0	0
uninfected	ID17	+	-	+	-	+	0	0
uninfected	ID11	+	-	+	-	+	0	0
uninfected	ID15	+	-	+	-	+	0.087	0.027
uninfected	ID14	+	-	+	-	+	0	0
uninfected	ID13	+	-	+	-	+	0	0
uninfected	ID01	+	-	+	-	-	0	0
uninfected	ID20	+	-	+	-	-	0	0
uninfected	ID12	+	-	+	-	-	0	0
uninfected	ID05	+	-	+	-	-	0	0
uninfected	ID16	+	-	+	-	-	0	0
uninfected	ID17	+	-	+	-	-	0	0
uninfected	ID11	+	-	+	-	-	0	0
uninfected	ID15	+	-	+	-	-	0.087	0.027
uninfected	ID14	+	-	+	-	-	0	0
uninfected	ID13	+	-	+	-	-	0.094	0.0222
uninfected	ID01	+	-	-	+	+	0	0
uninfected	ID20	+	-	-	+	+	0	0
uninfected	ID12	+	-	-	+	+	0	0
uninfected	ID05	+	-	-	+	+	0	0
uninfected	ID16	+	-	-	+	+	0	0
uninfected	ID17	+	-	-	+	+	0	0
uninfected	ID11	+	-	-	+	+	0	0
uninfected	ID15	+	-	-	+	+	0.087	0.027
uninfected	ID14	+	-	-	+	+	0	0
uninfected	ID13	+	-	-	+	+	0.094	0.0222
uninfected	ID01	+	-	-	+	-	0	0
uninfected	ID20	+	-	-	+	-	0	0
uninfected	ID12	+	-	-	+	-	0	0
uninfected	ID05	+	-	-	+	-	0	0
uninfected	ID16	+	-	-	+	-	0	0
uninfected	ID17	+	-	-	+	-	0	0
uninfected	ID11	+	-	-	+	-	0.071	0.0196
uninfected	ID15	+	-	-	+	-	0	0
uninfected	ID14	+	-	-	+	-	0	0
uninfected	ID13	+	-	-	+	-	0.094	0.0222
uninfected	ID01	+	-	-	-	+	0	0
uninfected	ID20	+	-	-	-	+	0.24	0.132
uninfected	ID12	+	-	-	-	+	0	0
uninfected	ID05	+	-	-	-	+	0.063	0.0666
uninfected	ID16	+	-	-	-	+	0	0
uninfected	ID17	+	-	-	-	+	0.054	0.0231
uninfected	ID11	+	-	-	-	+	0	0
uninfected	ID15	+	-	-	-	+	0	0
uninfected	ID14	+	-	-	-	+	0	0
uninfected	ID13	+	-	-	-	+	0	0
uninfected	ID01	+	-	-	-	-	0.57	0.0646
uninfected	ID20	+	-	-	-	-	0.39	0.2145
uninfected	ID12	+	-	-	-	-	0	0
uninfected	ID05	+	-	-	-	-	0.25	0.2643
uninfected	ID16	+	-	-	-	-	0.63	0.1903
uninfected	ID17	+	-	-	-	-	0.6	0.2566
uninfected	ID11	+	-	-	-	-	0.92	0.2544
uninfected	ID15	+	-	-	-	-	0.17	0.0528
uninfected	ID14	+	-	-	-	-	0	0
uninfected	ID13	+	-	-	-	-	1.13	0.2665
uninfected	ID01	-	+	+	+	+	0	0
uninfected	ID20	-	+	+	+	+	0	0
uninfected	ID12	-	+	+	+	+	0	0
uninfected	ID05	-	+	+	+	+	0	0
uninfected	ID16	-	+	+	+	+	0	0
uninfected	ID17	-	+	+	+	+	0	0
uninfected	ID11	-	+	+	+	+	0.071	0.0196
uninfected	ID15	-	+	+	+	+	0	0
uninfected	ID14	-	+	+	+	+	0	0
uninfected	ID13	-	+	+	+	+	0	0
uninfected	ID01	-	+	+	+	-	0	0
uninfected	ID20	-	+	+	+	-	0	0
uninfected	ID12	-	+	+	+	-	0	0
uninfected	ID05	-	+	+	+	-	0	0
uninfected	ID16	-	+	+	+	-	0	0
uninfected	ID17	-	+	+	+	-	0	0
uninfected	ID11	-	+	+	+	-	0	0
uninfected	ID15	-	+	+	+	-	0	0
uninfected	ID14	-	+	+	+	-	0	0
uninfected	ID13	-	+	+	+	-	0	0
uninfected	ID01	-	+	+	-	+	0	0
uninfected	ID20	-	+	+	-	+	0	0
uninfected	ID12	-	+	+	-	+	0	0
uninfected	ID05	-	+	+	-	+	0	0
uninfected	ID16	-	+	+	-	+	0	0
uninfected	ID17	-	+	+	-	+	0	0
uninfected	ID11	-	+	+	-	+	0	0
uninfected	ID15	-	+	+	-	+	0	0
uninfected	ID14	-	+	+	-	+	0	0
uninfected	ID13	-	+	+	-	+	0	0
uninfected	ID01	-	+	+	-	-	0	0
uninfected	ID20	-	+	+	-	-	0	0
uninfected	ID12	-	+	+	-	-	0	0
uninfected	ID05	-	+	+	-	-	0	0
uninfected	ID16	-	+	+	-	-	0	0
uninfected	ID17	-	+	+	-	-	0	0
uninfected	ID11	-	+	+	-	-	0	0
uninfected	ID15	-	+	+	-	-	0	0
uninfected	ID14	-	+	+	-	-	0	0
uninfected	ID13	-	+	+	-	-	0	0
uninfected	ID01	-	+	-	+	+	0	0
uninfected	ID20	-	+	-	+	+	0	0
uninfected	ID12	-	+	-	+	+	0	0
uninfected	ID05	-	+	-	+	+	0.063	0.0666
uninfected	ID16	-	+	-	+	+	0	0
uninfected	ID17	-	+	-	+	+	0	0
uninfected	ID11	-	+	-	+	+	0	0
uninfected	ID15	-	+	-	+	+	0	0
uninfected	ID14	-	+	-	+	+	0	0
uninfected	ID13	-	+	-	+	+	0	0
uninfected	ID01	-	+	-	+	-	0	0
uninfected	ID20	-	+	-	+	-	0	0
uninfected	ID12	-	+	-	+	-	0	0
uninfected	ID05	-	+	-	+	-	0	0
uninfected	ID16	-	+	-	+	-	0	0
uninfected	ID17	-	+	-	+	-	0	0
uninfected	ID11	-	+	-	+	-	0	0
uninfected	ID15	-	+	-	+	-	0	0
uninfected	ID14	-	+	-	+	-	0	0
uninfected	ID13	-	+	-	+	-	0	0
uninfected	ID01	-	+	-	-	+	0	0
uninfected	ID20	-	+	-	-	+	0	0
uninfected	ID12	-	+	-	-	+	0.087	0.0502
uninfected	ID05	-	+	-	-	+	0	0
uninfected	ID16	-	+	-	-	+	0	0
uninfected	ID17	-	+	-	-	+	0	0
uninfected	ID11	-	+	-	-	+	0.071	0.0196
uninfected	ID15	-	+	-	-	+	0.35	0.1088
uninfected	ID14	-	+	-	-	+	0	0
uninfected	ID13	-	+	-	-	+	0.094	0.0222
uninfected	ID01	-	+	-	-	-	0	0
uninfected	ID20	-	+	-	-	-	0	0
uninfected	ID12	-	+	-	-	-	0	0
uninfected	ID05	-	+	-	-	-	0	0
uninfected	ID16	-	+	-	-	-	0.16	0.0483
uninfected	ID17	-	+	-	-	-	0	0
uninfected	ID11	-	+	-	-	-	0.071	0.0196
uninfected	ID15	-	+	-	-	-	0	0
uninfected	ID14	-	+	-	-	-	0	0
uninfected	ID13	-	+	-	-	-	0	0
uninfected	ID01	-	-	+	+	+	0	0
uninfected	ID20	-	-	+	+	+	0	0
uninfected	ID12	-	-	+	+	+	0	0
uninfected	ID05	-	-	+	+	+	0	0
uninfected	ID16	-	-	+	+	+	0	0
uninfected	ID17	-	-	+	+	+	0	0
uninfected	ID11	-	-	+	+	+	0	0
uninfected	ID15	-	-	+	+	+	0	0
uninfected	ID14	-	-	+	+	+	0	0
uninfected	ID13	-	-	+	+	+	0	0
uninfected	ID01	-	-	+	+	-	0	0
uninfected	ID20	-	-	+	+	-	0	0
uninfected	ID12	-	-	+	+	-	0	0
uninfected	ID05	-	-	+	+	-	0	0
uninfected	ID16	-	-	+	+	-	0	0
uninfected	ID17	-	-	+	+	-	0	0
uninfected	ID11	-	-	+	+	-	0	0
uninfected	ID15	-	-	+	+	-	0	0
uninfected	ID14	-	-	+	+	-	0	0
uninfected	ID13	-	-	+	+	-	0	0
uninfected	ID01	-	-	+	-	+	0	0
uninfected	ID20	-	-	+	-	+	0	0
uninfected	ID12	-	-	+	-	+	0	0
uninfected	ID05	-	-	+	-	+	0	0
uninfected	ID16	-	-	+	-	+	0	0
uninfected	ID17	-	-	+	-	+	0	0
uninfected	ID11	-	-	+	-	+	0	0
uninfected	ID15	-	-	+	-	+	0	0
uninfected	ID14	-	-	+	-	+	0	0
uninfected	ID13	-	-	+	-	+	0	0
uninfected	ID01	-	-	+	-	-	0	0
uninfected	ID20	-	-	+	-	-	0	0
uninfected	ID12	-	-	+	-	-	0	0
uninfected	ID05	-	-	+	-	-	0	0
uninfected	ID16	-	-	+	-	-	0	0
uninfected	ID17	-	-	+	-	-	0	0
uninfected	ID11	-	-	+	-	-	0	0
uninfected	ID15	-	-	+	-	-	0.087	0.027
uninfected	ID14	-	-	+	-	-	0	0
uninfected	ID13	-	-	+	-	-	0	0
uninfected	ID01	-	-	-	+	+	0	0
uninfected	ID20	-	-	-	+	+	0	0
uninfected	ID12	-	-	-	+	+	0	0
uninfected	ID05	-	-	-	+	+	0	0
uninfected	ID16	-	-	-	+	+	0	0
uninfected	ID17	-	-	-	+	+	0	0
uninfected	ID11	-	-	-	+	+	0	0
uninfected	ID15	-	-	-	+	+	0	0
uninfected	ID14	-	-	-	+	+	0	0
uninfected	ID13	-	-	-	+	+	0	0
uninfected	ID01	-	-	-	+	-	0	0
uninfected	ID20	-	-	-	+	-	0	0
uninfected	ID12	-	-	-	+	-	0	0
uninfected	ID05	-	-	-	+	-	0	0
uninfected	ID16	-	-	-	+	-	0	0
uninfected	ID17	-	-	-	+	-	0	0
uninfected	ID11	-	-	-	+	-	0	0
uninfected	ID15	-	-	-	+	-	0	0
uninfected	ID14	-	-	-	+	-	0	0
uninfected	ID13	-	-	-	+	-	0	0
uninfected	ID01	-	-	-	-	+	0	0
uninfected	ID20	-	-	-	-	+	0.079	0.0435
uninfected	ID12	-	-	-	-	+	0	0
uninfected	ID05	-	-	-	-	+	0	0
uninfected	ID16	-	-	-	-	+	0	0
uninfected	ID17	-	-	-	-	+	0	0
uninfected	ID11	-	-	-	-	+	0	0
uninfected	ID15	-	-	-	-	+	0.17	0.0528
uninfected	ID14	-	-	-	-	+	0	0
uninfected	ID13	-	-	-	-	+	0.094	0.0222
uninfected	ID01	-	-	-	-	-	0.28	0.0317
uninfected	ID20	-	-	-	-	-	0	0
uninfected	ID12	-	-	-	-	-	0	0
uninfected	ID05	-	-	-	-	-	0	0
uninfected	ID16	-	-	-	-	-	1.1	0.3323
uninfected	ID17	-	-	-	-	-	0.22	0.0941
uninfected	ID11	-	-	-	-	-	0.5	0.1383
uninfected	ID15	-	-	-	-	-	0.26	0.0808
uninfected	ID14	-	-	-	-	-	0	0
uninfected	ID13	-	-	-	-	-	0.19	0.0448
infected	ID04	+	+	+	+	+	0.086	0.0189
infected	ID06	+	+	+	+	+	0.67	0.0905
infected	ID03	+	+	+	+	+	0	0
infected	ID08	+	+	+	+	+	0	0
infected	ID10	+	+	+	+	+	0.23	0.0257
infected	ID19	+	+	+	+	+	0.047	0.0127
infected	ID07	+	+	+	+	+	0.61	0.1236
infected	ID09	+	+	+	+	+	0	0
infected	ID02	+	+	+	+	+	0.57	0.0685
infected	ID18	+	+	+	+	+	0.15	0.0169
infected	ID04	+	+	+	+	-	0	0
infected	ID06	+	+	+	+	-	0.45	0.0608
infected	ID03	+	+	+	+	-	0	0
infected	ID08	+	+	+	+	-	0	0
infected	ID10	+	+	+	+	-	0.23	0.0257
infected	ID19	+	+	+	+	-	0.33	0.0893
infected	ID07	+	+	+	+	-	0.24	0.0486
infected	ID09	+	+	+	+	-	0	0
infected	ID02	+	+	+	+	-	0.095	0.0114
infected	ID18	+	+	+	+	-	0.15	0.0169
infected	ID04	+	+	+	-	+	0	0
infected	ID06	+	+	+	-	+	0	0
infected	ID03	+	+	+	-	+	0	0
infected	ID08	+	+	+	-	+	0	0
infected	ID10	+	+	+	-	+	0	0
infected	ID19	+	+	+	-	+	0.047	0.0127
infected	ID07	+	+	+	-	+	0.061	0.0124
infected	ID09	+	+	+	-	+	0	0
infected	ID02	+	+	+	-	+	0.095	0.0114
infected	ID18	+	+	+	-	+	0.15	0.0169
infected	ID04	+	+	+	-	-	0	0
infected	ID06	+	+	+	-	-	0	0
infected	ID03	+	+	+	-	-	0	0
infected	ID08	+	+	+	-	-	0	0
infected	ID10	+	+	+	-	-	0	0
infected	ID19	+	+	+	-	-	0	0
infected	ID07	+	+	+	-	-	0	0
infected	ID09	+	+	+	-	-	0	0
infected	ID02	+	+	+	-	-	0	0
infected	ID18	+	+	+	-	-	0	0
infected	ID04	+	+	-	+	+	1.29	0.283
infected	ID06	+	+	-	+	+	2.02	0.273
infected	ID03	+	+	-	+	+	0	0
infected	ID08	+	+	-	+	+	0.58	0.0818
infected	ID10	+	+	-	+	+	4.35	0.4866
infected	ID19	+	+	-	+	+	0.56	0.1516
infected	ID07	+	+	-	+	+	1.16	0.235
infected	ID09	+	+	-	+	+	0.84	0.1541
infected	ID02	+	+	-	+	+	2.65	0.3183
infected	ID18	+	+	-	+	+	2.93	0.3299
infected	ID04	+	+	-	+	-	0.52	0.1141
infected	ID06	+	+	-	+	-	0.67	0.0905
infected	ID03	+	+	-	+	-	0	0
infected	ID08	+	+	-	+	-	0	0
infected	ID10	+	+	-	+	-	0.46	0.0515
infected	ID19	+	+	-	+	-	0.28	0.0758
infected	ID07	+	+	-	+	-	0.31	0.0628
infected	ID09	+	+	-	+	-	1.67	0.3064
infected	ID02	+	+	-	+	-	0.095	0.0114
infected	ID18	+	+	-	+	-	1.32	0.1486
infected	ID04	+	+	-	-	+	0.77	0.1689
infected	ID06	+	+	-	-	+	1.8	0.2432
infected	ID03	+	+	-	-	+	0	0
infected	ID08	+	+	-	-	+	2.88	0.4062
infected	ID10	+	+	-	-	+	2.06	0.2304
infected	ID19	+	+	-	-	+	1.12	0.3031
infected	ID07	+	+	-	-	+	0.98	0.1985
infected	ID09	+	+	-	-	+	0.42	0.0771
infected	ID02	+	+	-	-	+	2.08	0.2498
infected	ID18	+	+	-	-	+	0.51	0.0574
infected	ID04	+	+	-	-	-	0.43	0.0943
infected	ID06	+	+	-	-	-	0.45	0.0608
infected	ID03	+	+	-	-	-	2.7	0.1111
infected	ID08	+	+	-	-	-	0.77	0.1086
infected	ID10	+	+	-	-	-	0.69	0.0772
infected	ID19	+	+	-	-	-	0.23	0.0622
infected	ID07	+	+	-	-	-	0.55	0.1114
infected	ID09	+	+	-	-	-	0.84	0.1541
infected	ID02	+	+	-	-	-	0.47	0.0565
infected	ID18	+	+	-	-	-	0.88	0.0991
infected	ID04	+	-	+	+	+	0	0
infected	ID06	+	-	+	+	+	0	0
infected	ID03	+	-	+	+	+	0	0
infected	ID08	+	-	+	+	+	0	0
infected	ID10	+	-	+	+	+	0	0
infected	ID19	+	-	+	+	+	0	0
infected	ID07	+	-	+	+	+	0.061	0.0124
infected	ID09	+	-	+	+	+	0	0
infected	ID02	+	-	+	+	+	0.095	0.0114
infected	ID18	+	-	+	+	+	0	0
infected	ID04	+	-	+	+	-	0	0
infected	ID06	+	-	+	+	-	0	0
infected	ID03	+	-	+	+	-	0	0
infected	ID08	+	-	+	+	-	0	0
infected	ID10	+	-	+	+	-	0	0
infected	ID19	+	-	+	+	-	0	0
infected	ID07	+	-	+	+	-	0	0
infected	ID09	+	-	+	+	-	0	0
infected	ID02	+	-	+	+	-	0	0
infected	ID18	+	-	+	+	-	0.073	0.0082
infected	ID04	+	-	+	-	+	0	0
infected	ID06	+	-	+	-	+	0	0
infected	ID03	+	-	+	-	+	0	0
infected	ID08	+	-	+	-	+	0	0
infected	ID10	+	-	+	-	+	0	0
infected	ID19	+	-	+	-	+	0.047	0.0127
infected	ID07	+	-	+	-	+	0	0
infected	ID09	+	-	+	-	+	0	0
infected	ID02	+	-	+	-	+	0	0
infected	ID18	+	-	+	-	+	0	0
infected	ID04	+	-	+	-	-	0.086	0.0189
infected	ID06	+	-	+	-	-	0	0
infected	ID03	+	-	+	-	-	2.7	0.1111
infected	ID08	+	-	+	-	-	0	0
infected	ID10	+	-	+	-	-	0.23	0.0257
infected	ID19	+	-	+	-	-	0.047	0.0127
infected	ID07	+	-	+	-	-	0.061	0.0124
infected	ID09	+	-	+	-	-	0.42	0.0771
infected	ID02	+	-	+	-	-	0	0
infected	ID18	+	-	+	-	-	0.073	0.0082
infected	ID04	+	-	-	+	+	0	0
infected	ID06	+	-	-	+	+	0.22	0.0297
infected	ID03	+	-	-	+	+	0	0
infected	ID08	+	-	-	+	+	0	0
infected	ID10	+	-	-	+	+	0	0
infected	ID19	+	-	-	+	+	0.047	0.0127
infected	ID07	+	-	-	+	+	0.12	0.0243
infected	ID09	+	-	-	+	+	0	0
infected	ID02	+	-	-	+	+	0.19	0.0228
infected	ID18	+	-	-	+	+	0.15	0.0169
infected	ID04	+	-	-	+	-	0	0
infected	ID06	+	-	-	+	-	0.67	0.0905
infected	ID03	+	-	-	+	-	0	0
infected	ID08	+	-	-	+	-	0	0
infected	ID10	+	-	-	+	-	0.23	0.0257
infected	ID19	+	-	-	+	-	0	0
infected	ID07	+	-	-	+	-	0	0
infected	ID09	+	-	-	+	-	0	0
infected	ID02	+	-	-	+	-	0	0
infected	ID18	+	-	-	+	-	0.66	0.0743
infected	ID04	+	-	-	-	+	0	0
infected	ID06	+	-	-	-	+	0	0
infected	ID03	+	-	-	-	+	2.7	0.1111
infected	ID08	+	-	-	-	+	0.38	0.0536
infected	ID10	+	-	-	-	+	0	0
infected	ID19	+	-	-	-	+	0.19	0.0514
infected	ID07	+	-	-	-	+	0	0
infected	ID09	+	-	-	-	+	0	0
infected	ID02	+	-	-	-	+	0.095	0.0114
infected	ID18	+	-	-	-	+	0	0
infected	ID04	+	-	-	-	-	0.086	0.0189
infected	ID06	+	-	-	-	-	0	0
infected	ID03	+	-	-	-	-	10.8	0.4443
infected	ID08	+	-	-	-	-	0.19	0.0268
infected	ID10	+	-	-	-	-	0.46	0.0515
infected	ID19	+	-	-	-	-	0.42	0.1137
infected	ID07	+	-	-	-	-	0.24	0.0486
infected	ID09	+	-	-	-	-	0.42	0.0771
infected	ID02	+	-	-	-	-	0.19	0.0228
infected	ID18	+	-	-	-	-	1.03	0.116
infected	ID04	-	+	+	+	+	0	0
infected	ID06	-	+	+	+	+	0	0
infected	ID03	-	+	+	+	+	0	0
infected	ID08	-	+	+	+	+	0	0
infected	ID10	-	+	+	+	+	0	0
infected	ID19	-	+	+	+	+	0	0
infected	ID07	-	+	+	+	+	0.061	0.0124
infected	ID09	-	+	+	+	+	0	0
infected	ID02	-	+	+	+	+	0	0
infected	ID18	-	+	+	+	+	0	0
infected	ID04	-	+	+	+	-	0	0
infected	ID06	-	+	+	+	-	0	0
infected	ID03	-	+	+	+	-	0	0
infected	ID08	-	+	+	+	-	0	0
infected	ID10	-	+	+	+	-	0	0
infected	ID19	-	+	+	+	-	0	0
infected	ID07	-	+	+	+	-	0	0
infected	ID09	-	+	+	+	-	0	0
infected	ID02	-	+	+	+	-	0	0
infected	ID18	-	+	+	+	-	0	0
infected	ID04	-	+	+	-	+	0	0
infected	ID06	-	+	+	-	+	0	0
infected	ID03	-	+	+	-	+	0	0
infected	ID08	-	+	+	-	+	0	0
infected	ID10	-	+	+	-	+	0	0
infected	ID19	-	+	+	-	+	0	0
infected	ID07	-	+	+	-	+	0.12	0.0243
infected	ID09	-	+	+	-	+	0	0
infected	ID02	-	+	+	-	+	0	0
infected	ID18	-	+	+	-	+	0	0
infected	ID04	-	+	+	-	-	0	0
infected	ID06	-	+	+	-	-	0	0
infected	ID03	-	+	+	-	-	0	0
infected	ID08	-	+	+	-	-	0	0
infected	ID10	-	+	+	-	-	0	0
infected	ID19	-	+	+	-	-	0	0
infected	ID07	-	+	+	-	-	0	0
infected	ID09	-	+	+	-	-	0	0
infected	ID02	-	+	+	-	-	0	0
infected	ID18	-	+	+	-	-	0	0
infected	ID04	-	+	-	+	+	0	0
infected	ID06	-	+	-	+	+	0	0
infected	ID03	-	+	-	+	+	0	0
infected	ID08	-	+	-	+	+	0	0
infected	ID10	-	+	-	+	+	0	0
infected	ID19	-	+	-	+	+	0	0
infected	ID07	-	+	-	+	+	0.061	0.0124
infected	ID09	-	+	-	+	+	0.42	0.0771
infected	ID02	-	+	-	+	+	0.28	0.0336
infected	ID18	-	+	-	+	+	0	0
infected	ID04	-	+	-	+	-	0	0
infected	ID06	-	+	-	+	-	0	0
infected	ID03	-	+	-	+	-	0	0
infected	ID08	-	+	-	+	-	0.19	0.0268
infected	ID10	-	+	-	+	-	0	0
infected	ID19	-	+	-	+	-	0	0
infected	ID07	-	+	-	+	-	0	0
infected	ID09	-	+	-	+	-	0	0
infected	ID02	-	+	-	+	-	0.19	0.0228
infected	ID18	-	+	-	+	-	0	0
infected	ID04	-	+	-	-	+	0	0
infected	ID06	-	+	-	-	+	0	0
infected	ID03	-	+	-	-	+	0	0
infected	ID08	-	+	-	-	+	1.34	0.189
infected	ID10	-	+	-	-	+	0	0
infected	ID19	-	+	-	-	+	0	0
infected	ID07	-	+	-	-	+	0	0
infected	ID09	-	+	-	-	+	0	0
infected	ID02	-	+	-	-	+	0.28	0.0336
infected	ID18	-	+	-	-	+	0	0
infected	ID04	-	+	-	-	-	0	0
infected	ID06	-	+	-	-	-	0	0
infected	ID03	-	+	-	-	-	0	0
infected	ID08	-	+	-	-	-	0	0
infected	ID10	-	+	-	-	-	0	0
infected	ID19	-	+	-	-	-	0	0
infected	ID07	-	+	-	-	-	0.061	0.0124
infected	ID09	-	+	-	-	-	0	0
infected	ID02	-	+	-	-	-	0.38	0.0456
infected	ID18	-	+	-	-	-	0.073	0.0082
infected	ID04	-	-	+	+	+	0	0
infected	ID06	-	-	+	+	+	0	0
infected	ID03	-	-	+	+	+	0	0
infected	ID08	-	-	+	+	+	0	0
infected	ID10	-	-	+	+	+	0	0
infected	ID19	-	-	+	+	+	0	0
infected	ID07	-	-	+	+	+	0	0
infected	ID09	-	-	+	+	+	0	0
infected	ID02	-	-	+	+	+	0	0
infected	ID18	-	-	+	+	+	0	0
infected	ID04	-	-	+	+	-	0	0
infected	ID06	-	-	+	+	-	0	0
infected	ID03	-	-	+	+	-	0	0
infected	ID08	-	-	+	+	-	0	0
infected	ID10	-	-	+	+	-	0	0
infected	ID19	-	-	+	+	-	0	0
infected	ID07	-	-	+	+	-	0	0
infected	ID09	-	-	+	+	-	0	0
infected	ID02	-	-	+	+	-	0	0
infected	ID18	-	-	+	+	-	0	0
infected	ID04	-	-	+	-	+	0	0
infected	ID06	-	-	+	-	+	0	0
infected	ID03	-	-	+	-	+	0	0
infected	ID08	-	-	+	-	+	0	0
infected	ID10	-	-	+	-	+	0	0
infected	ID19	-	-	+	-	+	0	0
infected	ID07	-	-	+	-	+	0	0
infected	ID09	-	-	+	-	+	0	0
infected	ID02	-	-	+	-	+	0	0
infected	ID18	-	-	+	-	+	0	0
infected	ID04	-	-	+	-	-	0	0
infected	ID06	-	-	+	-	-	0	0
infected	ID03	-	-	+	-	-	0	0
infected	ID08	-	-	+	-	-	0	0
infected	ID10	-	-	+	-	-	0	0
infected	ID19	-	-	+	-	-	0	0
infected	ID07	-	-	+	-	-	0	0
infected	ID09	-	-	+	-	-	0	0
infected	ID02	-	-	+	-	-	0	0
infected	ID18	-	-	+	-	-	0	0
infected	ID04	-	-	-	+	+	0	0
infected	ID06	-	-	-	+	+	0	0
infected	ID03	-	-	-	+	+	0	0
infected	ID08	-	-	-	+	+	0.19	0.0268
infected	ID10	-	-	-	+	+	0	0
infected	ID19	-	-	-	+	+	0	0
infected	ID07	-	-	-	+	+	0	0
infected	ID09	-	-	-	+	+	0	0
infected	ID02	-	-	-	+	+	0	0
infected	ID18	-	-	-	+	+	0.073	0.0082
infected	ID04	-	-	-	+	-	0	0
infected	ID06	-	-	-	+	-	0	0
infected	ID03	-	-	-	+	-	0	0
infected	ID08	-	-	-	+	-	0	0
infected	ID10	-	-	-	+	-	0	0
infected	ID19	-	-	-	+	-	0	0
infected	ID07	-	-	-	+	-	0	0
infected	ID09	-	-	-	+	-	0	0
infected	ID02	-	-	-	+	-	0	0
infected	ID18	-	-	-	+	-	0	0
infected	ID04	-	-	-	-	+	0	0
infected	ID06	-	-	-	-	+	0	0
infected	ID03	-	-	-	-	+	0	0
infected	ID08	-	-	-	-	+	0.19	0.0268
infected	ID10	-	-	-	-	+	0	0
infected	ID19	-	-	-	-	+	0	0
infected	ID07	-	-	-	-	+	0	0
infected	ID09	-	-	-	-	+	0	0
infected	ID02	-	-	-	-	+	0	0
infected	ID18	-	-	-	-	+	0	0
infected	ID04	-	-	-	-	-	1.29	0.283
infected	ID06	-	-	-	-	-	0.45	0.0608
infected	ID03	-	-	-	-	-	5.41	0.2225
infected	ID08	-	-	-	-	-	0.38	0.0536
infected	ID10	-	-	-	-	-	0	0
infected	ID19	-	-	-	-	-	0.33	0.0893
infected	ID07	-	-	-	-	-	0.24	0.0486
infected	ID09	-	-	-	-	-	0.42	0.0771
infected	ID02	-	-	-	-	-	0.57	0.0685
infected	ID18	-	-	-	-	-	0.66	0.0743
