# Supplementary material for: Cytotoxic Vδ2+ T cell subsets expand in response to malaria in human tonsil and spleen organoids
Source: PLoS Pathog. 2026 Apr 10;22(4):e1013565. doi: 10.1371/journal.ppat.1013565 (PMC13102301; doi:10.1371/journal.ppat.1013565)
Supplement: S1 Data — (ZIP) [file ppat.1013565.s009.zip › Fig S5.xlsx]

## Sheet: S5A
DAY 7
	Media																		iRBC																			iRBC+LAIVd0
Th1	4.58553	2.78948	5.38942	4.86482	6.72	6.96	5.6	3.44				3.5911	1.82951	3.94	1.85	2.84	1.66	1.17	3.03092	0.817056	4.84311	4.95956	4.54		5.09	4.18	5.29				2.81782	1.47304	3.28	2.05	2.97	0.95	0.87	3.50436	5.62481	3.83	4.92	5.16	3.09	4.02				0.35	0.79
Th2	7.034	3.13536	7.65937	9.31119	7.59	9.78	7.05	11.1				3.07793	1.72839	15.8	6.53	9.08	12.8	6.31	6.63382	2.92266	7.45128	8.64862	5.67		4.38	11.1	8.49				2.80577	1.79632	15.5	7.59	7.92	8.66	4.24	3.80435	5.63155	3.5	6.34	5.01	7.51	4.66				4.43	3.31
CM T	9.65727	11.0056	9.38151	12.2297	23.4	19.9	13.9	18.1				11.8706	5.38673	22	8.78	18	3.42	7.32	9.92761	9.14795	7.81831	12.5579	17.7		11.9	21	19.8				11.2317	5.42171	14.9	9.39	17.3	1.78	5.45	6.64985	9.69331	15.2	16.1	11.5	17.6	17.1				1.44	5.74
Na√Øve T	5.83502	5.28094	7.17348	5.44196	13.2	11.1	6.18	13.2						15.6	7.48	11	7.05	6.58	5.33334	4.44915	6.87363	5.99706	8.63		5.39	14.3	13.7						12.6	9.24	9.48	3.61	4.75	4.89369	5.66386	5.75	8.71	5.23	10.7	11.7				2.25	4.47
TEMRA	3.16708	3.56462	4.27176	5.20829	8.72	9.69	5.58	10.8						4.14	1.12	3.43	1.68	3.37	3.05866	2.86336	3.96562	5.15516	4.78		4.78	12.9	7.75						3.21	1.17	3.33	0.77	2.77	3.86403	5.64905	5.3	9.16	4.14	12	6.12				0.41	2.88
EM T	0.352833	0.239285	0.380948	0.748537	1.07	1.44	1.28	0.54						0.26	0.068	0.12	1.02	0.39	0.351373	0.254049	0.40204	0.739853	1.22		0.88	0.4	0.31						0.22	0.062	0.16	0.54	0.26	0.120154	0.286761	1.27	0.72	1.08	0.26	0.16				0.28	0.19
Tfh	7.4082	5.09459	5.28658	10.1943	8.96	8.48	8.18	4.87						18.9	7	13.4	7.26	3.45	7.94222	4.62413	4.12712	9.38932	9.44		5.39	4.57	6.64						15.2	6.96	12.9	5.77	1.97	1.5994	3.75481	6.65	4.23	6.2	2.25	3.81				2.96	1.52
Activated Tfh	5.55146	3.31591	6.13243	5.61336	9.17	7.49	6.65	4.62				6.9162	2.60363	4.04	1.99	2.94	3.12	2.34	3.75216	0.985445	5.43318	5.74109	5.88		6.45	6.13	7.6				5.59948	2.21074	3.39	2.17	3.08	1.79	1.93	3.83618	5.9762	6.12	5.58	6.24	4.22	5.53				1.01	1.64
PB	3.14	0.92	4.18	1.91		0.27	0.29	5.14				4.56	0.68	1.73	9	0.54	0.4	0.66	2.63	1.08	3.51	0.95	0.28		0.37	5.34	4				4.09	1.14	1.95	7.41	0.53	0.56	1.11	4.57	2.7	0.18	0.29	0.43	2.27	2.93				12.1	13.6
Memory B	13.8864	10.0585	12.222	6.73459		13.1106	14.6375	6.824				7.85698	4.31458	1.62027	6.59129	3.50605	9.61272	8.50937	14.1448	12.2776	10.7335	7.46483	19.6516		4.60345	6.75762	9.80736				6.42194	4.55849	1.04149	7.60115	3.1223	5.2975	6.80039	5.6037	2.5376	10.5511	4.81477	6.44418	2.07	5.8936				1.71986	1.71978
GC B	5.53496	6.68233	9.86442	4.28071		3.69489	3.86585	9.9832				7.15963	2.03649	4.33913	20	2.55083	8.11899	6.42276	4.93426	6.3565	9.47221	2.6681	1.67952		10.3097	10.858	9.27006				6.20373	2.66965	4.43285	14.8451	2.56396	5.87264	7.42363	16.5444	8.86039	6.1163	10.2421	9.50962	14.3659	12.6148				24.9652	24.1688
Na√Øve B	45.8304	42.9816	39.0061	40.0675		30.937	39.0059	29.3364				20.962	22.0599	10.706	20.5354	21.8134	9.69416	10.8739	47.7025	43.9383	30.0689	38.5152	34.2039		9.50319	29.2039	33.4463				18.8763	19.5517	6.40011	21.7486	19.4391	5.67175	8.86699	10.5541	12.7531	13.247	6.88299	18.6009	17.191	25.3573				1.82801	1.99005
VD1+	0.15062	0.0776016	0.0856903	0.123135	0.379777	0.101948	0.128474	0.18588				0.999816	0.269686	0.344605	0.110944	0.148778	1.80414	1.72514	0.170955	0.0691195	0.107841	0.146238	0.17473	0.0916356	0.163034	0.138058	0.0784133				0.997868	0.274355	0.323651	0.0701508	0.159708	1.29888	1.90003	0.104188	0.188801	0.197984	0.0909343	0.139723	0.135896	0.0748245				1.11661	1.85724
VD2+	0.61494	0.189154	0.493662	0.112428	0.0573248	0.186905	0.0438848	3.03102	1.63591	11.4458	1.5962	1.38586	0.277277	1.96425	0.586417	0.549061	5.3295	0.628748	1.4463	0.306199	3.44856	0.46159	0.22829	0.762022	0.436699	3.14751	5.37362	8.41093	16.7695	17.877	5.50331	1.66775	11.0069	0.561207	0.859381	34.2076	4.07461	1.32993	0.21909	0.320168	0.897218	0.0681437	1.16329	3.39725	3.46638	10.0525	15.4446	14.2358	0.919808
NK Cells	7.75745	7.57031	1.44326	1.79483	0.18551	0.2308	0.25186	1.95208				0.520511	1.0524	0.693517	2.48039	2.20687	3.38787	2.89537	7.43097	6.28987	1.73724	1.2998	0.201071	0.152887	0.227084	1.85308	1.40106				0.277489	0.696876	0.680216	2.7125	2.24859	2.19604	3.42601	1.44791	4.11223	0.090507	0.110853	0.168355	1.41669	1.83401				3.29707	1.77501
Lineage HLA-DR+	0.711379	1.0206	0.581508	0.331261	0.0907643	0.429033	0.258856	2.17546				0.0357852	0.165652	1.25781	3.28869	0.715551	8.62921	9.60202	0.726559	0.964908	0.712459	0.299829	0.102731	0.314455	0.313592	1.85897	1.31227				0.0396413	0.211615	0.715873	2.50205	0.656577	6.60404	17.885	0.633556	0.500777	0.097295	0.29965	0.21073	1.5112	1.17943				6.64225	9.90585
DAY 14
	Media																	iRBC																	iRBC+LAIVd0									LAIV d0
Th1	8.25	4.87	5.63322	4.41282	5.73	1.02238				1.18054	0.365524	19.0209	12.7818	32.9679	1.26	1.24675		8.09	5.28	5.56665	3.25649	4.85	0.760725				0.425248	0.420317	20.0421	8.8812	17.1593	1.05	1.43954	0.252813	2.8855	2.80417	3.27	1.1877				1.10025	0.0679356	3.36278	2.86586	3.66	1.16583
Th2	9.3	4.83	6.75148	6.98385	11.4675	6.56366				1.59135	1.52627	14.004	10.6182	13.2053	9.63	9.43455		9.12	5.26	8.15079	5.04896	11.6754	8.51055				1.80105	2.19021	15.6976	9.93464	10.3524	10.2	8.68283	13.124	5.48849	4.76746	12.7236	6.26924				5.66563	6.18088	5.31633	5.66093	12.4917	5.00909
CM T	11.8	9.31	10.0434	12.6277	20.8642	13.6944				9.33045	5.66143	40.3952	21.6727	42.6432	6.07	5.85122		12.5	10.9	9.75978	11.8344	19.9053	14.8975				8.04914	8.34557	33.9939	17.0088	30.795	6.07	4.63336	4.65898	4.72646	6.81508	10.9281	8.71408				1.26034	2.13871	4.47854	6.90553	12.5684	9.45428
Na√Øve T	10	8.49	7.50976	4.59539	13.6468	8.7291				3.12649	3.24228	16.3081	13.5758	14.3713	9.78	8.40493		10.7	9.75	8.06041	3.33316	12.8683	11.8785				4.04958	4.75009	14.2076	13.5563	12.3326	9.8	7.53911	7.29268	5.91068	3.77775	13.0185	8.40985				3.30182	3.44081	5.66887	4.26719	14.7719	7.79896
TEMRA	2.42	1.88	2.75047	2.80806	7.69707	2.57853				0.53045	0.915204	4.98989	1.06667	2.67423	1.01	2.82256		2.56	2.25	4.02426	2.83376	7.72027	2.75676				0.872731	1.02041	4.51513	1.1534	1.95108	0.95	2.69506	1.26823	2.5957	3.54831	5.33445	1.6573				0.573762	0.669292	2.14919	2.8094	5.53632	1.79989
EM T	0.31	0.11	0.849357	1.45848	0.862403	0.569305				0.262342	0.128352	0.467101	0.218182	0.427876	0.069	0.0882051		0.25	0.13	1.0905	1.47335	0.973351	0.330013				0.214014	0.212691	0.34616	0.207612	0.480489	0.069	0.0963134	0.455619	0.182428	0.788788	0.493036	0.244849				0.138605	0.276775	0.235356	0.751645	0.318371	0.198673
Tfh	8.6	3.9	5.92598	10.8415	10.2372	8.46036				7.39604	3.28134	34.1837	18.2909	39.9155	4.86	4.08627		8.39	4.29	4.93638	9.26695	10.1375	8.51654				5.15023	4.95772	31.5106	12.7797	27.417	5.47	3.2222	9.04014	1.55846	3.48754	4.91194	4.72523				3.00956	4.00317	1.8228	4.78373	4.53383	4.72503
Activated Tfh	11.2	6.17	6.10959	5.08333	7.7442	6.90421				1.32324	0.396216	20.5839	14.2788	36.899	4.64	2.28231		11.5	7.06	6.29207	4.27602	6.72429	6.5544				0.500292	0.453233	21.8783	10.0423	19.9549	4.66	2.45857	3.78803	3.32333	3.44537	3.6749	4.11311				1.41829	1.716	3.60782	3.24505	4.19735	4.47056
PB	1.74	1.63	1.15	0.89	6.61	4.12				1.49	0.41	1.96	10	0.84	0.38		0.55	1.76	2.06	0.73	0.3	6.44	4.41				1.47	0.42	1.73	11	0.81	0.39		1.84	2.27	2.15	1.26	2.22				6.57	10.3	3.69	3.43	2.79	5.58
Memory B	5.12398	2.52741	5.62351	2.53789	1.70089	4.92359				6.44899	4.79585	2.31867	12.2592	3.15667	5.56199		15.847	5.53264	2.35065	3.21138	2.2865	1.0411	2.55857				8.30033	4.93153	2.11889	10.6291	4.57971	5.76727		11.3612	2.09012	0.606524	0.0974137	0.962381				0.226133	2.72454	3.17169	0.701175	0.174467	1.34721
GC B	5.95387	10.0038	9.56499	6.04677	12.1995	9.65912				6.28631	1.65911	2.55416	12.711	1.15811	9.59399		3.31242	6.62771	10.843	7.48266	3.8532	11.5356	11.63				7.88779	2.47055	2.19911	14.2875	1.32452	10.8136		5.88052	13.6189	7.20184	4.88621	8.72966				13.5859	23.2697	18.1222	10.3003	7.79567	13.9372
Na√Øve B	27.5024	20.216	8.23231	8.67865	12.9121	19.1244				33.3488	47.6215	12.7346	27.5576	17.6934	25.4319		16.4782	25.9931	18.6499	3.90017	7.84601	10.2642	9.36679				30.6106	41.7888	9.60139	23.7424	28.6809	21.8486		11.0975	1.10167	1.43031	2.68476	4.64816				0.276071	1.99206	1.45316	1.95763	3.35067	4.29145
VD1+	0.175319	0.0423613	0.0884179	0.0784769	0.239223	0.0794877				0.0238554	0.0636031	1.17085	0.603338	0.537634	1.15167	1.00112	1.46727	0.139424	0.0414289	0.0763949	0.0661687	0.153589	0.09271				0.0335788	0.158997	0.882353	0.727041	0.552632	1.45071	1.1985	1.41138	0.117772	0.0802797	0.302273	0.136037				2.17589	1.80708	0.107341	0.103507	0.380077	0.193592
VD2+	0.669331	0.385351	0.41879	0.0964612	3.16635	1.04523	2.00631	9.5551	0.715821	0.0935866	0.111305	3.75149	1.25802	1.54122	1.07489	0.131879	1.25139	1.69607	0.558899	4.39223	0.3234	4.53021	6.11791	10.7441	17.1828	12.178	0.230254	0.303862	17.5294	2.65306	3.89474	1.19127	1.59747	16.6919	2.64611	0.463386	8.72618	6.27589	8.00912	20.339	17.472	1.52388	19.1571	0.617401	0.203063	2.41032	1.7535	1.66471	8.17826
NK Cells	0.662645	2.17956	1.06579	1.96356	1.31749	1.58084				0.0422057	0.913765	29.0323	71.7587	65.4719	1.18955	0.554058	1.63096	0.619748	1.76268	0.625665	0.814703	1.22534	1.7227				0.0407742	0.879786	34.3529	66.9643	64.3421	1.68872	0.230571	2.64326	1.05828	1.1229	2.44107	1.73642				1.25095	3.60621	1.52257	1.79596	2.04684	2.31789
Lineage HLA-DR+	0.600244	2.0108	0.897322	0.201915	3.17552	1.10986				0.0183503	0.224731	41.9355	11.335	22.8196	2.94931	0.834405	4.51569	0.530118	1.8901	1.07436	0.159632	2.6319	2.27139				0.00959394	0.442837	37.6471	14.9235	61.8421	3.82968	0.600428	4.77877	1.77994	0.970469	5.82387	2.79439				2.63078	4.14939	2.21305	1.25156	7.5968	2.85995
[truncated: 12 more columns]

## Sheet: S5B
	Tfh										Th1										Th2										TCM										TEM
Donor	uRBC D7	uRBC+LAIV D7	iRBC D7	iRBC+LAIV D7	LAIV D7	uRBC D14	uRBC+LAIV D14	iRBC D14	iRBC+LAIV D14	LAIV D14	uRBC D7	uRBC+LAIV D7	iRBC D7	iRBC+LAIV D7	LAIV D7	uRBC D14	uRBC+LAIV D14	iRBC D14	iRBC+LAIV D14	LAIV D14	uRBC D7	uRBC+LAIV D7	iRBC D7	iRBC+LAIV D7	LAIV D7	uRBC D14	uRBC+LAIV D14	iRBC D14	iRBC+LAIV D14	LAIV D14	uRBC D7	uRBC+LAIV D7	iRBC D7	iRBC+LAIV D7	LAIV D7	uRBC D14	uRBC+LAIV D14	iRBC D14	iRBC+LAIV D14	LAIV D14	uRBC D7	uRBC+LAIV D7	iRBC D7	iRBC+LAIV D7	LAIV D7	uRBC D14	uRBC+LAIV D14	iRBC D14	iRBC+LAIV D14
Tonsil P183	34.9	34.7	35.3	34.5	36.4	36.7	36.6	34.8	36.5	32.4	43.9	34.4	48.5	36.4	35.2	36.3	49.8	45	53.5	53.8	55.8	65.4	50.8	63.4	64.7	62.9	49.6	53.9	46.2	45.4	44.8	45.8	44.7	46.7	47.6	38.7	46.6	44.5	57.7	57.4	28.9	17.4	26.8	15.2	19.2	30.6	20.3	27.2	15.2
Tonsil P191	23.9	32.8	27	26.6	33.4	30.6	38.8	25.3	25.7	29.7	43.3	36.8	40.7	36.7	38.4	31.7	38.6	29.9	41.1	44.9	56.4	63	59	63.1	61.3	68.1	61.2	70	58.8	54.8	28.4	31.9	28.2	36.9	33.6	18.3	24.2	19.7	32.6	33.8	43.9	24.9	44.2	24.4	26.9	54.5	40.9	54.8	30.1
112	18.5	15.5	19.1	16.8	18.3	22.9	14.1	21.2	16.7	15.5	35.6	29.2	34.5	29.9	30.7	33.5	50.3	36.8	53.5	49.6	64		65.1		69	66.1		62.8		50	43.6	43.9	44.5	42.7	46.8	38.7	50.9	40.6	54.8	58.7	14.8	10.1	14.3	9.08	9.76	32.6	25.5	32	20.7
[truncated: 81 more columns]

## Sheet: S5C
Donor	uRBC D7	uRBC+LAIV D7	iRBC D7	iRBC+LAIV D7	LAIV D7	uRBC D14	uRBC+LAIV D14	iRBC D14	iRBC+LAIV D14	LAIV D14
Tonsil P183	1.53	2.52	14	8.28	2.13	1.67	4.56	17.8	17.7	5.27
Tonsil P191	0.57	0.59	1.64	1.05	0.57	0.25	0.97	1.67	3.32	1.38
112	7.38	3.07	8.02	3.7	3.14	8.49	8.05	10.6	22	7.17
126	6.58	6.23	21.8	15.4	4.56	6.56	10.6	27.9	25.7	7.13
136	23.4	23.4	36.9	28.9	21.1	24.3	30.5	38.2	50.6	26
138	3.37	6.98	36.4	43.8	6.12	2.92	4.59	26.8	43.8	8.82

## Sheet: S5D
Donor	Media D7	LAIVd0 D7	LAIVd3 D7	Media D14	LAIVd0 D14	LAIVd3 D14
P183	2.27	2.13		2.38	5.27
P191	0.42	0.57		0.5	1.38
112	7.79	3.14		7.51	7.17
126	5.37	4.56		7.76	7.13
136	27.9	21.1		24.3	26
138	4.12	6.12		2.01	8.82
IMD188	3.18		2.86	3.14		2.58
PED28	3.13		2.23	0.98		2.48
IMD186	1.61		1.76	1.29		1.18
