# Supplementary material for: Cytotoxic Vδ2+ T cell subsets expand in response to malaria in human tonsil and spleen organoids
Source: PLoS Pathog. 2026 Apr 10;22(4):e1013565. doi: 10.1371/journal.ppat.1013565 (PMC13102301; doi:10.1371/journal.ppat.1013565)
Supplement: S1 Data — (ZIP) [file ppat.1013565.s009.zip › Fig S6.xlsx]

## Sheet: S6A
	DAY 7						DAY 14						DAY 21/28
	Unstim	uRBC	uRBC + LAIVd0	iRBC	iRBC+LAIVd0	LAIV d0	Unstim	uRBC	uRBC + LAIVd0	iRBC	iRBC+LAIVd0	LAIV d0	Unstim	uRBC	uRBC + LAIVd0	iRBC	iRBC+LAIVd0	LAIV d0
T1	0.228	0.2785		0.2885			1.03	0.2845		0.4215
T2	0.487	0.636		0.6365			1.182	1.974		0.929
T3	0.3785	0.447	4.577	0.4645	3.896	4.674	1.107	0.821	5.124	0.544	3.489	4.806
T4	0.309	0.409	2.48	0.315	0.8785	1.838	0.453	0.5505	2.644	0.317	1.925	2.389
T5	0.3115	0.3235	0.323	0.463	0.2705	0.241
T6	0.2755	0.2725	0.2705	0.5965	0.558	0.417
T7	0.6735	0.5475	0.4295	0.4135	0.3575	0.394
T8	1.55	1.442	1.114	1.065	0.7015	1.012	2.449	1.791	2.159	1.806	0.9075	2.484
T9		0.5185	0.8405	0.3475	0.379	0.4775	0.2365	0.1725	1.582	0.16	0.796	1.276
T10	0.314	0.7501	1.085	0.797	0.7645	0.9065	1.28	1.753	6.033	1.136	6.322	7.348
T11	1.095	1.021	3.401	0.991	1.276	2.62	0.935	1.213	2.757	0.8505	4.784	4.163
T12	0.642	0.6065	1.98	0.518	4.968	2.947	0.9515	0.8735	0.4845	0.285	0.127	0.1315
S1							1.037	1.478		0.8745			1.414	1.358		1.404
S2	0.324	0.3185	4.053	0.4245	3.425	3.627	0.2625	0.2625	5.717	0.2875	5.334	6.005	0.343	0.3735	4.692	0.4985	4.97	5.462
S3							0.21	0.211	2.477	0.2675	2.55	2.672	0.514	0.546	8.562	1.041	9.37	8.199
T8	0.513
S4	1.716	1.538	2.884	1.392	2.659	2.885
S3b	1.298	1.248	2.387	1.283	2.247	2.608

## Sheet: S6B
Supernatant dilution	Unstim	uRBC	uRBC + LAIVd0	uRBC + LAIVd5	iRBC	iRBC+LAIVd0	iRBC+LAIVd5	LAIV d0	LAIV d5	Media	PBS
1:1	0.127	0.273	2.958		0.136	1.041		2.3		0.144	0.1
1:10	0.113	0.116	0.714		0.09	0.198		0.469		0.181
1:100	0.086	0.109	0.188		0.11	0.11		0.146		0.149
1:300	0.093	0.095	0.198		0.094	0.1		0.146		0.224

## Sheet: S6C
Schizont lysate dilution	P39 iRBC D7	P39 iRBC+LAIVd3 D7	P40 iRBC D7	P40 iRBC+LAIVd3 D7	P39 iRBC D14	P39 iRBC+LAIVd3 D14	P40 iRBC D14	P40 iRBC+LAIVd3 D14	Spl18 iRBC d14	Spleen18 iRBC+LAIVd3 d14	Spl18 iRBC d21	Spl18 iRBC+LAIVd3 d21	Spl18 iRBC 3:1 d21	I183 iRBC d7	I183 iRBC + LAIVd0 D7	I191 iRBC D7	I191 iRBC + LAIVd0 D7	Spl15 iRBC D7	Spl15 iRBC + LAIVd0 D7	Spl15 iRBC + LAIVd5 D7	I183 iRBC d14	I183 iRBC + LAIVd0 D14	I183 iRBC + LAIVd5 D14	I191 iRBC d14	I191 iRBC + LAIVd0 D14	I191 iRBC + LAIVd5 D14	Spl15 iRBC D14	Spl15 iRBC + LAIVd0 D14	Spl15 iRBC + LAIVd5 D14	Spl15 iRBC D21	Spl15 iRBC + LAIVd0 D21	Spl15 iRBC + LAIVd5 D21	P44 iRBC D7	P44 iRBC + LAIVd0 D7	P44 iRBC + LAIVd1 D7	P54 iRBC D7	P54 iRBC + LAIVd0 D7	P54 iRBC + LAIVd1 D7	I196 iRBC D7	I196 iRBC + LAIV d0 D7	I196 iRBC + LAIV d1 D7	Ugandan Plasma	Media	PBS
1:20	0.082	0.091	0.085	0.081	0.128	0.133	0.078	0.09	0.068	0.074	0.076	0.064	0.08	0.066	0.073	0.084	0.084	0.074	0.071	0.064	0.07	0.073	0.077	0.083	0.066	0.086	0.07	0.071	0.07	0.069	0.076	0.066	0.072	0.07	0.066	0.063	0.06	0.062	0.074	0.074	0.071	0.657	0.075	0.063
1:50	0.079	0.081	0.079	0.076	0.079	0.079	0.079	0.074	0.075	0.074	0.07	0.062	0.063	0.067	0.075	0.083	0.106	0.074	0.073	0.064	0.072	0.076	0.083	0.089	0.064	0.075	0.07	0.082	0.066	0.064	0.072	0.066	0.066	0.072	0.061	0.081	0.068	0.064	0.062	0.075	0.075	0.658	0.073	0.059
1:100	0.082	0.084	0.08	0.073	0.067	0.076	0.075	0.078	0.074	0.066	0.067	0.067	0.062	0.066	0.075	0.082	0.077	0.078	0.075	0.07	0.074	0.078	0.077	0.086	0.063	0.062	0.064	0.058	0.062	0.064	0.068	0.07	0.07	0.083	0.081	0.089	0.078	0.078	0.084	0.07	0.076	0.78	0.071	0.068
1:500	0.08	0.079	0.074	0.073	0.07	0.074	0.075	0.079	0.08	0.068	0.071	0.067	0.066	0.075	0.077	0.086	0.092	0.122	0.085	0.077	0.078	0.085	0.092	0.087	0.084	0.064	0.063	0.074	0.062	0.066	0.066	0.077	0.076	0.077	0.082	0.083	0.064	0.075	0.074	0.067	0.06	0.775	0.073	0.198

## Sheet: S6D
	Supernatant dilution	1	2	3	4	5	6	7	8	9	10	11	12	13	14	15	16	17	18	Ugandan Plasma	Media	PBS
MSP1 1:10		0.076	0.074	0.055	0.063	0.064	0.068	0.072	0.075	0.079	0.095	0.062	0.073	0.067	0.072	0.065	0.08	0.068	0.07	0.356	0.078	0.081
MSP1 1:100		0.071	0.075	0.056	0.073	0.066	0.069	0.074	0.072	0.073	0.117	0.063	0.072	0.064	0.068	0.065	0.066	0.068	0.078
AMA1 1:10		0.083	0.076	0.064	0.078	0.071	0.071	0.078	0.076	0.078	0.106	0.066	0.074	0.066	0.073	0.068	0.072	0.067	0.085	0.307	0.093	0.09
AMA1 1:100		0.081	0.081	0.082	0.076	0.077	0.077	0.074	0.082	0.078	0.088	0.066	0.073	0.08	0.078	0.069	0.077	0.068	0.099
MSP2 1:10		0.077	0.076	0.059	0.068	0.075	0.074	0.07	0.072	0.111	0.072	0.066	0.061	0.073	0.073	0.064	0.07	0.066	0.082	0.188	0.083	0.085
MSP2 1:100		0.077	0.08	0.058	0.067	0.072	0.074	0.063	0.076	0.072	0.101	0.067	0.064	0.067	0.066	0.063	0.073	0.068	0.106

## Sheet: S6E
Donor	126:	136	138	IMD183	IMD186	IMD188	IMD191	IMD196	PED28	PED39	PED40	PED44	PED54	Spleen15
Unstim	0.7975	1.921	1.384	0.8605	1.095	1.28	1.816	0.4585	0.5715	0.6695	0.6295	0.608	0.8845	2.046
uRBC	0.763	2.157	1.778	0.9645	0.7875	1.007	1.188	0.602	0.695	0.484	0.5905	0.6245	0.713	1.793
iRBC	1.447	1.754	1.1	0.9965	0.8575	1.276	2.241	1.054	0.6765	0.392	0.4345	1.068	3.144	1.198

## Sheet: S6F
Donor	126:	136	138	IMD183	IMD186	IMD188	IMD191	IMD196	PED28	PED39	PED40	PED44	PED54	VIP112	Spleen15	Spleen24	Spleen8
Unstim	0.3135	0.3615	0.5005	0.2425	0.2145	0.352	0.359	0.1895	0.3525	0.32	0.3595	0.4595	0.2025		0.3845
iRBC	1.005	0.6975	0.6145	0.22	0.177	0.218	0.203	0.1845	0.3935	0.3645	0.5045	0.245	0.4845		0.336
Unstim	0.264	0.358	0.2395	0.191	0.333	0.2365	0.265		0.272	0.388	0.2465			0.561	0.187	0.3695	0.571
iRBC	0.398	0.469	0.335	0.2525	0.202	0.2825	0.468		0.285	0.2805	0.2605			0.4905	0.452	0.364	0.517
