# Supplementary material for: Cytotoxic Vδ2+ T cell subsets expand in response to malaria in human tonsil and spleen organoids
Source: PLoS Pathog. 2026 Apr 10;22(4):e1013565. doi: 10.1371/journal.ppat.1013565 (PMC13102301; doi:10.1371/journal.ppat.1013565)
Supplement: S1 Data — (ZIP) [file ppat.1013565.s009.zip › Fig S7.xlsx]

## Sheet: S7A
	VD2						VD1
	Unstim	uRBC	uRBC + LAIVd0	iRBC	iRBC + LAIV d0	LAIV d0	Unstim	uRBC	uRBC + LAIVd0	iRBC	iRBC + LAIV d0	LAIV d0
Spl23 + GD	1.7	1.2	0.94	13	4.15	0.81	4.67	4.98	9.59	6.06	8.38	10.3
Spl23 - GD	0.016	0.063	0.14	0.02	0.078	0.083	1.76	1.56	4.45	3.3	3.91	4.48
Spl24 + GD	14.2	11.2	11.7	63.7	54.1	12.8	4.81	4.16	11.4	2.42	4.24	11.4
Spl24 - GD	0.035	0.035	0.02	0.2	0.078	0.047	2.44	1.73	4.71	2.69	3.6	4.52

## Sheet: S7B
	Th1						Th2						Tfh						TCM						TEM						TEMRA						Activated Tfh
	Unstim	uRBC	uRBC + LAIVd0	iRBC	iRBC + LAIV d0	LAIV d0	Unstim	uRBC	uRBC + LAIVd0	iRBC	iRBC + LAIV d0	LAIV d0	Unstim	uRBC	uRBC + LAIVd0	iRBC	iRBC + LAIV d0	LAIV d0	Unstim	uRBC	uRBC + LAIVd0	iRBC	iRBC + LAIV d0	LAIV d0	Unstim	uRBC	uRBC + LAIVd0	iRBC	iRBC + LAIV d0	LAIV d0	Unstim	uRBC	uRBC + LAIVd0	iRBC	iRBC + LAIV d0	LAIV d0	Unstim	uRBC	uRBC + LAIVd0	iRBC	iRBC + LAIV d0	LAIV d0
Spl23 + GD	50.9	45.7	38.6	45.5	40	40.3	47.5	53	61.3	53.5	59.8	59.4	21.6	22.2	20.1	27.9	22	20.1	52.9	54.9	54.9	59.6	54.1	55.2	2.28	2.17	0.86	1.81	1.37	1.45	26.9	21.2	18.1	17.2	16.9	18.5	53.2	47.7	41.8	47.7	52.2	50.2
Spl23 - GD	42.8	44.6	39.9	42.7	39.6	40.6	56.1	54.3	59.8	56.1	60.1	59	24.6	28.1	24	29.2	23.2	22.9	56.5	58.7	53.9	59.7	54.9	56.3	1.26	1.54	1.36	1.03	1.5	1.51	17.5	16.9	18.3	13.1	16.8	17.6	50.8	53.7	52.6	55.8	51.8	53.9
Spl24 + GD	75	77	73	75.7	70.6	72.9	19.3	18.9	26.7	20.6	28.8	26.5	19.8	21.4	26.3	23.8	23.5	23.9	43.9	47.4	52.2	48	53.1	48	4.93	4.4	2.67	3.29	2.55	3.63	41.8	38.7	35.8	39.9	36.4	37.9	56.1	54.2	39.3	55.7	39.3	43.3
Spl24 - GD	78.6	77.2	73	78	76.5	75.8	16.7	19	26.4	19.1	22.7	23.5	23.4	24.6	29.5	25.4	27.7	28	42	43.8	50.3	45.7	47.6	49.8	4.86	5.6	3.34	4.21	6.07	4.29	44.6	41.7	36.1	40.8	34.8	35.9	57.9	53.5	34.1	51.6	45.5	37.6

## Sheet: S7C
	GC B						Memory B						Plasmablasts
	Unstim	uRBC	uRBC + LAIVd0	iRBC	iRBC + LAIV d0	LAIV d0	Unstim	uRBC	uRBC + LAIVd0	iRBC	iRBC + LAIV d0	LAIV d0	Unstim	uRBC	uRBC + LAIVd0	iRBC	iRBC + LAIV d0	LAIV d0
Spl23 + GD	19.8	21.6	50	24.3	55.9	50.6	26.3	25.5	5.95	22.3	4	4.87	1.69	2.27	10.4	1.5	9.55	8.07
Spl23 - GD	21.2	21.3	53.1	30.6	53.7	50.6	28.8	30.2	4.87	19.6	5.26	4.86	1.37	1.23	6.29	2.39	6.01	5.65
Spl24 + GD	23.1	22.9	59.8	26.7	61	58.4	27.4	28.1	4.02	24.5	4.21	4.37	1.54	1.88	12.5	2.56	10.1	10.6
Spl24 - GD	26.6	29.1	63.2	28.3	64.4	62	29.4	28.1	4.69	28.1	4.9	4.9	2.91	5.64	10.3	4.98	10.1	11.7

## Sheet: S7D
	NK Cells						pDCs
	Unstim	uRBC	uRBC + LAIVd0	iRBC	iRBC + LAIV d0	LAIV d0	Unstim	uRBC	uRBC + LAIVd0	iRBC	iRBC + LAIV d0	LAIV d0
Spl23 + GD	87.3	88	88.5	93.9	86.4	87	4.92	3.83	0.79	2.94	0.81	0.94
Spl23 - GD	92.6	93.2	89.9	94.8	90.4	88.6	1.85	1.75	1.05	1.23	0.71	1.25
Spl24 + GD	59.1	52.5	56	63.4	58.8	57.6	0.82	0.17	0.064	0.31	0.13	0.088
Spl24 - GD	76	80	65.9	83.8	63	59.8	0.22	0.26	0.042	0.18	0.024	0.029
