# Supplementary material for: Cytotoxic Vδ2+ T cell subsets expand in response to malaria in human tonsil and spleen organoids
Source: PLoS Pathog. 2026 Apr 10;22(4):e1013565. doi: 10.1371/journal.ppat.1013565 (PMC13102301; doi:10.1371/journal.ppat.1013565)
Supplement: S1 Data — (ZIP) [file ppat.1013565.s009.zip › Fig1.xlsx]

## Sheet: 1B
	d0							Media																		uRBC																			iRBC
Th1	12.5	7.61	9.61	11.4	7.955	7.625	10.035	4.58553	2.78948	5.38942	4.86482	6.72	6.96	5.6	3.44				3.5911	1.82951	3.94	1.85	2.84	1.66	1.17	0.989664	3.91525	5.0567	4.84103	5.98	6.14	5.9	4.09	5.7				2.96879	1.39048	3.77	1.79	2.27	1.65	1.3	3.03092	0.817056	4.84311	4.95956	4.54
Th2	32.35	22.75	27.5	24	35	28.85	33.6	7.034	3.13536	7.65937	9.31119	7.59	9.78	7.05	11.1				3.07793	1.72839	15.8	6.53	9.08	12.8	6.31	3.13301	7.28216	7.35722	9.9725	6.61	9.22	6.69	11.1	8.12				3.03873	1.60017	14.9	6.06	7.91	12.2	6.75	6.63382	2.92266	7.45128	8.64862	5.67
CM T	16	6.4	11.2	6.445	10.9	9.005	18.75	9.65727	11.0056	9.38151	12.2297	23.4	19.9	13.9	18.1				11.8706	5.38673	22	8.78	18	3.42	7.32	10.5546	9.93807	9.35186	13.0209	23.2	19.6	12.5	19.9	19.3				10.9348	5.13711	19.4	7.9	17	3.28	9.32	9.92761	9.14795	7.81831	12.5579	17.7
Naïve T	12.95	4.57	6.61	4.805	11.1	5.845	8.12	5.83502	5.28094	7.17348	5.44196	13.2	11.1	6.18	13.2						15.6	7.48	11	7.05	6.58	5.22065	5.60403	7.5108	6.54676	12.7	10.9	6.31	13.6	12.7						15.2	7.74	9.57	7.26	7.81	5.33334	4.44915	6.87363	5.99706	8.63
TEMRA	0.37	0.445	0.415	0.405	0.515	0.32	0.305	3.16708	3.56462	4.27176	5.20829	8.72	9.69	5.58	10.8						4.14	1.12	3.43	1.68	3.37	3.65043	3.28587	4.04828	5.70401	7.37	8.68	4.42	12.5	7.21						4.15	1.03	3.63	1.59	4.61	3.05866	2.86336	3.96562	5.15516	4.78
EM T	15.55	19	18.9	23.75	20.5	21.35	16.45	0.352833	0.239285	0.380948	0.748537	1.07	1.44	1.28	0.54						0.26	0.068	0.12	1.02	0.39	0.230241	0.409921	0.345237	0.711812	1.07	1.42	1.18	0.51	0.35						0.25	0.065	0.17	0.89	0.46	0.351373	0.254049	0.40204	0.739853	1.22
Tfh	6.635	10.55	8.18	10.95	6.335	6.515	8.265	7.4082	5.09459	5.28658	10.1943	8.96	8.48	8.18	4.87						18.9	7	13.4	7.26	3.45	4.7156	8.04226	4.86568	10.0951	9.52	8.58	7.5	4.56	7.16						16.1	5.44	12.5	6.32	3.35	7.94222	4.62413	4.12712	9.38932	9.44
Activated Tfh	4.57	8.215	5.775	8.665	4.245	4.995	6.205	5.55146	3.31591	6.13243	5.61336	9.17	7.49	6.65	4.62				6.9162	2.60363	4.04	1.99	2.94	3.12	2.34	1.23105	4.73923	5.84618	5.49571	9.16	6.76	7.25	5.76	8.07				6.42253	2.15613	3.95	1.93	2.36	3.2	2.84	3.75216	0.985445	5.43318	5.74109	5.88
PB	0.13	0.56	0.35	0.325	0.34	0.375	0.46	3.14	0.92	4.18	1.91		0.27	0.29	5.14				4.56	0.68	1.73	9	0.54	0.4	0.66	3.25	1.14	4.39	1.82	0.26	0.22	0.33	5.05	4.46				4.04	0.78	2.16	8.9	0.56	0.55	1.27	2.63	1.08	3.51	0.95	0.28
Memory B	6.895	9.265	6.29	5.435	5.945	8.375	8.97	13.8864	10.0585	12.222	6.73459		13.1106	14.6375	6.824				7.85698	4.31458	1.62027	6.59129	3.50605	9.61272	8.50937	14.0328	10.9982	14.857	6.39002	15.5946	13.8803	15.204	5.95524	10.3534				6.08232	4.1691	1.21181	6.87746	2.82985	10.7832	9.1986	14.1448	12.2776	10.7335	7.46483	19.6516
GC B	1.545	3.45	3.34	2.135	2.255	2.84	3.715	5.53496	6.68233	9.86442	4.28071		3.69489	3.86585	9.9832				7.15963	2.03649	4.33913	20	2.55083	8.11899	6.42276	5.42602	8.25765	9.04021	3.8539	0.730011	4.65885	4.34695	9.68165	7.47959				6.29255	2.22015	4.84383	16.2661	2.61151	8.82469	7.83255	4.93426	6.3565	9.47221	2.6681	1.67952
Naïve B	25.75	39.3	31.35	42.5	38.9	25.2	28.8	45.8304	42.9816	39.0061	40.0675		30.937	39.0059	29.3364				20.962	22.0599	10.706	20.5354	21.8134	9.69416	10.8739	46.1289	41.7394	36.3807	38.573	30.1367	28.9734	37.6951	28.2137	37.1112				18.1418	20.5432	8.44001	21.7098	21.9263	10.8818	11.2677	47.7025	43.9383	30.0689	38.5152	34.2039
VD1+	0.57	0.565	0.445	0.55	0.24	0.705	0.265	0.15062	0.0776016	0.0856903	0.123135	0.379777	0.101948	0.128474	0.18588				0.999816	0.269686	0.344605	0.110944	0.148778	1.80414	1.72514	0.185516	0.0887122	0.135296	0.135112	0.281517	0.0991192	0.116824	0.164103	0.0910552				1.196	0.2942	0.37576	0.095057	0.150205	1.33099	1.76272	0.170955	0.0691195	0.107841	0.146238	0.17473
VD2+	0.58	0.265	0.13	0.265	0.0805	0.18	0.17	0.61494	0.189154	0.493662	0.112428	0.0573248	0.186905	0.0438848	3.03102	1.63591	11.4458	1.5962	1.38586	0.277277	1.96425	0.586417	0.549061	5.3295	0.628748	0.713394	0.247262	0.346358	0.160673	0.0484966	0.211595	0.0557964	2.76247	1.60885	2.15019	9.53342	1.22659	4.11609	0.53294	0.94577	0.393808	0.453203	3.59763	0.423985	1.4463	0.306199	3.44856	0.46159	0.22829
NK Cells	0.32	0.31	0.405	0.46	0.57	0.36	1.065	7.75745	7.57031	1.44326	1.79483	0.18551	0.2308	0.25186	1.95208				0.520511	1.0524	0.693517	2.48039	2.20687	3.38787	2.89537	3.03403	2.1335	3.76596	1.37485	0.143124	0.160278	0.224348	1.95594	1.47133				0.287533	0.980957	0.70057	2.5258	1.98374	3.78321	2.19214	7.43097	6.28987	1.73724	1.2998	0.201071
Lineage HLA-DR+	3.955	7.475	5.65	5.74	6.2	5.21	4.995	0.711379	1.0206	0.581508	0.331261	0.0907643	0.429033	0.258856	2.17546				0.0357852	0.165652	1.25781	3.28869	0.715551	8.62921	9.60202	0.898911	1.00981	0.578391	0.296698	0.0827991	0.354298	0.208655	2.06434	1.36332				0.0660096	0.18068	0.875713	1.88756	0.696639	8.29137	7.34598	0.726559	0.964908	0.712459	0.299829	0.102731
[truncated: 14 more columns]

## Sheet: 1C
	Media																	uRBC																	iRBC
Th1	8.25	4.87	5.63322	4.41282	5.73	1.02238				1.18054	0.365524	19.0209	12.7818	32.9679	1.26	1.24675		7.65	5.47	4.45941	3.46517	5.1	0.635668				1.38644	0.294658	25.0569	8.34913	22.5685	1.09			8.09	5.28	5.56665	3.25649	4.85	0.760725				0.425248	0.420317	20.0421	8.8812	17.1593	1.05
Th2	9.3	4.83	6.75148	6.98385	11.4675	6.56366				1.59135	1.52627	14.004	10.6182	13.2053	9.63	9.43455		9.11	5.01	5.58493	5.11318	10.475	6.95588				1.44136	1.37426	17.3335	8.41232	11.3781	11.8			9.12	5.26	8.15079	5.04896	11.6754	8.51055				1.80105	2.19021	15.6976	9.93464	10.3524	10.2
CM T	11.8	9.31	10.0434	12.6277	20.8642	13.6944				9.33045	5.66143	40.3952	21.6727	42.6432	6.07	5.85122		12.9	11.7	9.67866	10.9946	20.6481	14.7517				9.56027	6.22162	39.2556	16.7378	31.8213	6.93			12.5	10.9	9.75978	11.8344	19.9053	14.8975				8.04914	8.34557	33.9939	17.0088	30.795	6.07
Naïve T	10	8.49	7.50976	4.59539	13.6468	8.7291				3.12649	3.24228	16.3081	13.5758	14.3713	9.78	8.40493		10.5	10.3	5.95938	2.9495	12.0927	10.3979				3.38537	3.25572	16.4966	10.0948	10.6046	10.3			10.7	9.75	8.06041	3.33316	12.8683	11.8785				4.04958	4.75009	14.2076	13.5563	12.3326	9.8
TEMRA	2.42	1.88	2.75047	2.80806	7.69707	2.57853				0.53045	0.915204	4.98989	1.06667	2.67423	1.01	2.82256		2.72	2.51	3.29447	2.63353	7.99584	2.37073				0.812223	0.949184	4.72065	0.860979	3.30454	0.86			2.56	2.25	4.02426	2.83376	7.72027	2.75676				0.872731	1.02041	4.51513	1.1534	1.95108	0.95
EM T	0.31	0.11	0.849357	1.45848	0.862403	0.569305				0.262342	0.128352	0.467101	0.218182	0.427876	0.069	0.0882051		0.29	0.089	1.41786	1.77135	0.968867	0.428295				0.271296	0.181142	0.396447	0.221169	0.322944	0.11			0.25	0.13	1.0905	1.47335	0.973351	0.330013				0.214014	0.212691	0.34616	0.207612	0.480489	0.069
Tfh	8.6	3.9	5.92598	10.8415	10.2372	8.46036				7.39604	3.28134	34.1837	18.2909	39.9155	4.86	4.08627		8.67	3.96	4.7167	8.79917	10.1959	8.55651				6.88559	3.73635	36.2749	14.4787	29.7484	7.48			8.39	4.29	4.93638	9.26695	10.1375	8.51654				5.15023	4.95772	31.5106	12.7797	27.417	5.47
Activated Tfh	11.2	6.17	6.10959	5.08333	7.7442	6.90421				1.32324	0.396216	20.5839	14.2788	36.899	4.64	2.28231		11.2	7.43	5.64953	4.9452	7.16385	7.67491				1.75427	0.328471	27.2887	10.0158	26.7142	4.41			11.5	7.06	6.29207	4.27602	6.72429	6.5544				0.500292	0.453233	21.8783	10.0423	19.9549	4.66
PB	1.74	1.63	1.15	0.89	6.61	4.12				1.49	0.41	1.96	10	0.84	0.38		0.55	1.82	2.51	0.14	0.25	6.86	4.58				1.19	0.22	2.28	11.1	0.85	0.18		0.37	1.76	2.06	0.73	0.3	6.44	4.41				1.47	0.42	1.73	11	0.81	0.39
Memory B	5.12398	2.52741	5.62351	2.53789	1.70089	4.92359				6.44899	4.79585	2.31867	12.2592	3.15667	5.56199		15.847	5.71329	2.463	4.19681	1.87416	1.19474	4.7475				6.98429	5.12672	2.12575	10.7247	4.27177	5.5475		16.7447	5.53264	2.35065	3.21138	2.2865	1.0411	2.55857				8.30033	4.93153	2.11889	10.6291	4.57971	5.76727
GC B	5.95387	10.0038	9.56499	6.04677	12.1995	9.65912				6.28631	1.65911	2.55416	12.711	1.15811	9.59399		3.31242	6.99795	12.1725	6.47169	3.70906	11.7888	11.0104				7.43418	1.89843	2.96781	13.9863	1.22377	7.58663		3.0417	6.62771	10.843	7.48266	3.8532	11.5356	11.63				7.88779	2.47055	2.19911	14.2875	1.32452	10.8136
Naïve B	27.5024	20.216	8.23231	8.67865	12.9121	19.1244				33.3488	47.6215	12.7346	27.5576	17.6934	25.4319		16.4782	24.9749	17.7587	7.23914	6.76573	12.2701	14.8039				34.6928	46.8922	9.03817	23.917	25.5686	24.8016		14.3546	25.9931	18.6499	3.90017	7.84601	10.2642	9.36679				30.6106	41.7888	9.60139	23.7424	28.6809	21.8486
VD1+	0.175319	0.0423613	0.0884179	0.0784769	0.239223	0.0794877				0.0238554	0.0636031	1.17085	0.603338	0.537634	1.15167	1.00112	1.46727	0.152679	0.0380856	0.0873183	0.0800466	0.21836	0.0844465				0.227815	0.111186	1.02837	0.638298	0.534884	1.86555	1.01995	1.51107	0.139424	0.0414289	0.0763949	0.0661687	0.153589	0.09271				0.0335788	0.158997	0.882353	0.727041	0.552632	1.45071
VD2+	0.669331	0.385351	0.41879	0.0964612	3.16635	1.04523	2.00631	9.5551	0.715821	0.0935866	0.111305	3.75149	1.25802	1.54122	1.07489	0.131879	1.25139	0.692608	0.400692	0.280901	0.0400233	3.55108	1.10548	1.85897	9.42583	0.921864	0.218172	0.142609	3.20331	2.32791	1.73256	0.575333	0.163816	2.15776	1.69607	0.558899	4.39223	0.3234	4.53021	6.11791	10.7441	17.1828	12.178	0.230254	0.303862	17.5294	2.65306	3.89474	1.19127
NK Cells	0.662645	2.17956	1.06579	1.96356	1.31749	1.58084				0.0422057	0.913765	29.0323	71.7587	65.4719	1.18955	0.554058	1.63096	0.777276	1.9384	0.223238	0.311486	1.04813	1.50372				0.17719	0.800058	23.0496	67.8348	63.9535	1.13355	0.270161	1.16178	0.619748	1.76268	0.625665	0.814703	1.22534	1.7227				0.0407742	0.879786	34.3529	66.9643	64.3421	1.68872
Lineage HLA-DR+	0.600244	2.0108	0.897322	0.201915	3.17552	1.10986				0.0183503	0.224731	41.9355	11.335	22.8196	2.94931	0.834405	4.51569	0.682892	2.00981	0.451419	0.0974481	2.80456	1.30604				0.0277235	0.442328	41.7258	17.8974	22.6744	2.72395	0.63163	4.06748	0.530118	1.8901	1.07436	0.159632	2.6319	2.27139				0.00959394	0.442837	37.6471	14.9235	61.8421	3.82968
[truncated: 2 more columns]

## Sheet: 1D
	Tfh				Th1				Th2				Activated Tfh
	uRBC D7	iRBC D7	uRBC D14	iRBC D14	uRBC D7	iRBC D7	uRBC D14	iRBC D14	uRBC D7	iRBC D7	uRBC D14	iRBC D14	uRBC D7	iRBC D7	uRBC D14	iRBC D14
Tonsil 39	27.3	22.5	50.6	52.4	42	39.8	41.1	41.7	57.3	59.5	58.1	57.1	82.6	80.8	68.2	70.6
Tonsil 40	8.92	8.13	44	43	22.7	24	29.6	32	76.3	75	69.2	66.5	80.5	83	73.6	74.8
IMD180	47.3	40.8	16.3	6.36	21.5	19.9	12.9	18	78.3	79.9	85.9	80.6	46.1	50.6	80.3	86.9
PED25	33.4	32	4.58	5.08	23.8	24.4	18.4	20.8	76	75.3	79.5	77.8	64.5	66.6	91.7	94.8
IMD188	11.5	11.2	47.2	43.2	42.6	50.5	29.9	31	55.2	48.2	67.8	67.3	95.6	97	91.8	91.6
PED28	14.5	12.9	39	36.2	42.9	43.9	32.7	35.9	56.3	54.8	65.3	61.5	93.9	95.4	83.3	88.4
IMD186	9.38	12.3	60.7	47.2	31	31.1	25.8	24.5	66.8	67.5	72.4	73.1	96.8	96.9	84.5	85.9
Tonsil P183	34.9	35.3	36.7	34.8	43.9	48.5	36.3	45	55.8	50.8	62.9	53.9	86.6	89.2	79	88.6
Tonsil P191	23.9	27	30.6	25.3	43.3	40.7	31.7	29.9	56.4	59	68.1	70	88.2	86.4	70.1	76.2
112	18.5	19.1	22.9	21.2	35.6	34.5	33.5	36.8	64	65.1	66.1	62.8	70.9	68	71.2	72.2

## Sheet: 1E
	Lineage HLA-DR+				VD1
	uRBC D7	iRBC D7	uRBC D14	iRBC D14	uRBC D7	iRBC D7	uRBC D14	iRBC D14
Tonsil 39	63.1	59.8	45.4	46.2	0.92	0.88	0.72	0.65
Tonsil 40	54.5	59.8	48.9	47.4	0.52	0.44	0.23	0.27
IMD180	63	75.5	67.4	68	0.32	0.39	1.65	0.42
PED25	44.8	63.6	40.5	60.5	0.78	0.67	1.18	1.84
IMD188	27	41.9	19.5	29.2	1.05	0.86	0.87	0.75
PED28	37.3	41.3	54.2	52.5	0.56	0.31	0.51	0.57
IMD186	69.9	75.2	55	48.9	0.67	0.71	0.46	0.42
Tonsil P183	66.1	66.3	37.2	44.6	0.6	0.44	0.52	0.31
Tonsil P191	63.7	70.3	76.7	82.6	0.48	0.52	0.5	0.34
112	25.2	48.3	22.8	29.3	0.44	0.35	0.53	0.36

## Sheet: 1F
TONSIL
	uRBC D7	iRBC D7	uRBC D14	iRBC D14
Tonsil 39	3.55	7.46	3.27	7.85
Tonsil 40	1.44	1.95	2.41	3.63
IMD180	0.59	3.59	1.58	2.9
PED25	1.37	3.23	1.38	3.69
IMD188	2.01	21.2	2.71	14.9
PED28	2.16	3.4	1.86	2.08
IMD186	1.48	3.12	1.49	2.96
Tonsil P183	1.53	14	1.67	17.8
Tonsil P191	0.57	1.64	0.25	1.67
112	7.38	8.02	8.49	10.6
126	6.58	21.8	6.56	27.9
136	23.4	36.9	24.3	38.2
138	3.37	36.4	2.92	26.8
SPLEEN
	uRBC D14	iRBC D14	uRBC D21	iRBC D21	uRBC D28	iRBC D28
Spleen 8	1.59	3.66	1.87	4.96
Spleen 15	0.5	4.28	0.63	3.52
Spleen 24	5	35.6			1.68	10.5
