# Supplementary material for: Cytotoxic Vδ2+ T cell subsets expand in response to malaria in human tonsil and spleen organoids
Source: PLoS Pathog. 2026 Apr 10;22(4):e1013565. doi: 10.1371/journal.ppat.1013565 (PMC13102301; doi:10.1371/journal.ppat.1013565)
Supplement: S1 Data — (ZIP) [file ppat.1013565.s009.zip › Fig4.xlsx]

## Sheet: VD2Boxplot_Source
SpecimenID	Status	VD2%gdT	TNAIVE%VD2	TEMRA%VD2	TEM%VD2	TCM%VD2	Granzyme-B%VD2
ID19	infected	0.0680218	72.549	1.96078	5.88235	19.6078	9.80392
ID04	infected	0.685801	16.2963	5.18519	34.8148	43.7037	33.3333
ID06	infected	0.114716	28.5714	4.7619	19.0476	47.619	23.8095
ID03	infected	0.125282	0	0	80	20	20
ID07	infected	0.426037	10.6557	1.63934	45.9016	41.8033	46.1749
ID08	infected	0.424844	9.85915	8.4507	70.4225	11.2676	42.2535
ID10	infected	0.458433	29.8507	5.97015	19.403	44.7761	17.9104
ID09	infected	0.395366	13.9535	6.97674	51.1628	27.907	51.1628
ID02	infected	0.269116	18.7097	10.3226	50.9677	20	35.4839
ID18	infected	0.6969	24.6269	11.194	29.8507	34.3284	38.0597
ID17	uninfected	0.142981	46.8085	7.44681	24.4681	21.2766	10.6383
ID01	uninfected	0.111919	44.4444	5.55556	27.7778	22.2222	33.3333
ID11	uninfected	0.39598	25.2101	6.72269	36.9748	31.0924	21.8487
ID15	uninfected	0.295824	40.3846	2.88462	16.3462	40.3846	21.1538
ID20	uninfected	0.245503	30.9091	1.81818	9.09091	58.1818	9.09091
ID12	uninfected	0.617783	33.4615	5.38462	20.3846	40.7692	19.2308
ID05	uninfected	0.25106	55.7377	0	3.27869	40.9836	13.1148
ID16	uninfected	0.107832	43.1373	0	5.88235	50.9804	11.7647
ID14	uninfected	0.211579	50	0	9.09091	40.9091	22.7273
ID13	uninfected	0.212489	18.3099	2.8169	23.2394	55.6338	28.8732

## Sheet: VD2SPICE_Source
Status	DummyID	GranzymeB	CD38	CD107a	IFNg	TNF	Relative Value_Marker%VD2(PIE)	Absolute Value_Marker+TEM+VD2%gdT(BOX)
uninfected	ID01	+	+	+	+	+	0.2235	0.57
uninfected	ID20	+	+	+	+	+	0.0733	0.079
uninfected	ID12	+	+	+	+	+	0.1424	1.04
uninfected	ID05	+	+	+	+	+	0.0975	0.063
uninfected	ID16	+	+	+	+	+	0.0399	0.16
uninfected	ID17	+	+	+	+	+	0.0742	0
uninfected	ID11	+	+	+	+	+	0.1345	0.35
uninfected	ID15	+	+	+	+	+	0.1345	0.35
uninfected	ID14	+	+	+	+	+	0.1812	0.34
uninfected	ID13	+	+	+	+	+	0.1829	0.94
uninfected	ID01	+	+	+	+	-	0	0
uninfected	ID20	+	+	+	+	-	0	0
uninfected	ID12	+	+	+	+	-	0.0038	0.087
uninfected	ID05	+	+	+	+	-	0	0
uninfected	ID16	+	+	+	+	-	0.0199	0
uninfected	ID17	+	+	+	+	-	0	0
uninfected	ID11	+	+	+	+	-	0	0
uninfected	ID15	+	+	+	+	-	0	0
uninfected	ID14	+	+	+	+	-	0	0
uninfected	ID13	+	+	+	+	-	0	0
uninfected	ID01	+	+	+	-	+	0	0
uninfected	ID20	+	+	+	-	+	0	0
uninfected	ID12	+	+	+	-	+	0.0038	0
uninfected	ID05	+	+	+	-	+	0	0
uninfected	ID16	+	+	+	-	+	0	0
uninfected	ID17	+	+	+	-	+	0	0
uninfected	ID11	+	+	+	-	+	0	0
uninfected	ID15	+	+	+	-	+	0	0
uninfected	ID14	+	+	+	-	+	0	0
uninfected	ID13	+	+	+	-	+	0	0
uninfected	ID01	+	+	+	-	-	0	0
uninfected	ID20	+	+	+	-	-	0	0
uninfected	ID12	+	+	+	-	-	0.0038	0
uninfected	ID05	+	+	+	-	-	0	0
uninfected	ID16	+	+	+	-	-	0	0
uninfected	ID17	+	+	+	-	-	0	0
uninfected	ID11	+	+	+	-	-	0	0
uninfected	ID15	+	+	+	-	-	0	0
uninfected	ID14	+	+	+	-	-	0	0
uninfected	ID13	+	+	+	-	-	0	0
uninfected	ID01	+	+	-	+	+	0.1098	0.28
uninfected	ID20	+	+	-	+	+	0.0182	0
uninfected	ID12	+	+	-	+	+	0.019	0.17
uninfected	ID05	+	+	-	+	+	0.0165	0.063
uninfected	ID16	+	+	-	+	+	0.0199	0
uninfected	ID17	+	+	-	+	+	0.0106	0.054
uninfected	ID11	+	+	-	+	+	0.0169	0.071
uninfected	ID15	+	+	-	+	+	0.0386	0
uninfected	ID14	+	+	-	+	+	0.0456	0
uninfected	ID13	+	+	-	+	+	0.0354	0.094
uninfected	ID01	+	+	-	+	-	0	0
uninfected	ID20	+	+	-	+	-	0	0
uninfected	ID12	+	+	-	+	-	0	0
uninfected	ID05	+	+	-	+	-	0	0
uninfected	ID16	+	+	-	+	-	0	0
uninfected	ID17	+	+	-	+	-	0	0
uninfected	ID11	+	+	-	+	-	0	0
uninfected	ID15	+	+	-	+	-	0	0
uninfected	ID14	+	+	-	+	-	0	0
uninfected	ID13	+	+	-	+	-	0	0
uninfected	ID01	+	+	-	-	+	0	0
uninfected	ID20	+	+	-	-	+	0	0
uninfected	ID12	+	+	-	-	+	0	0
uninfected	ID05	+	+	-	-	+	0	0
uninfected	ID16	+	+	-	-	+	0	0
uninfected	ID17	+	+	-	-	+	0	0
uninfected	ID11	+	+	-	-	+	0	0
uninfected	ID15	+	+	-	-	+	0.0096	0.087
uninfected	ID14	+	+	-	-	+	0	0
uninfected	ID13	+	+	-	-	+	0	0
uninfected	ID01	+	+	-	-	-	0	0
uninfected	ID20	+	+	-	-	-	0	0
uninfected	ID12	+	+	-	-	-	0	0
uninfected	ID05	+	+	-	-	-	0.0165	0
uninfected	ID16	+	+	-	-	-	0	0
uninfected	ID17	+	+	-	-	-	0	0
uninfected	ID11	+	+	-	-	-	0	0
uninfected	ID15	+	+	-	-	-	0	0
uninfected	ID14	+	+	-	-	-	0	0
uninfected	ID13	+	+	-	-	-	0.007	0.094
uninfected	ID01	+	-	+	+	+	0	0
uninfected	ID20	+	-	+	+	+	0	0
uninfected	ID12	+	-	+	+	+	0.0153	0.26
uninfected	ID05	+	-	+	+	+	0	0
uninfected	ID16	+	-	+	+	+	0	0
uninfected	ID17	+	-	+	+	+	0	0
uninfected	ID11	+	-	+	+	+	0.0334	0.21
uninfected	ID15	+	-	+	+	+	0.0283	0.087
uninfected	ID14	+	-	+	+	+	0	0
uninfected	ID13	+	-	+	+	+	0.0142	0
uninfected	ID01	+	-	+	+	-	0	0
uninfected	ID20	+	-	+	+	-	0	0
uninfected	ID12	+	-	+	+	-	0	0
uninfected	ID05	+	-	+	+	-	0	0
uninfected	ID16	+	-	+	+	-	0.0199	0
uninfected	ID17	+	-	+	+	-	0	0
uninfected	ID11	+	-	+	+	-	0	0
uninfected	ID15	+	-	+	+	-	0	0
uninfected	ID14	+	-	+	+	-	0	0
uninfected	ID13	+	-	+	+	-	0	0
uninfected	ID01	+	-	+	-	+	0	0
uninfected	ID20	+	-	+	-	+	0	0
uninfected	ID12	+	-	+	-	+	0.0038	0.087
uninfected	ID05	+	-	+	-	+	0	0
uninfected	ID16	+	-	+	-	+	0	0
uninfected	ID17	+	-	+	-	+	0	0
uninfected	ID11	+	-	+	-	+	0.0085	0
uninfected	ID15	+	-	+	-	+	0	0
uninfected	ID14	+	-	+	-	+	0	0
uninfected	ID13	+	-	+	-	+	0	0
uninfected	ID01	+	-	+	-	-	0	0
uninfected	ID20	+	-	+	-	-	0	0
uninfected	ID12	+	-	+	-	-	0	0
uninfected	ID05	+	-	+	-	-	0	0
uninfected	ID16	+	-	+	-	-	0	0
uninfected	ID17	+	-	+	-	-	0	0
uninfected	ID11	+	-	+	-	-	0	0
uninfected	ID15	+	-	+	-	-	0	0
uninfected	ID14	+	-	+	-	-	0	0
uninfected	ID13	+	-	+	-	-	0	0
uninfected	ID01	+	-	-	+	+	0	0
uninfected	ID20	+	-	-	+	+	0	0
uninfected	ID12	+	-	-	+	+	0	0
uninfected	ID05	+	-	-	+	+	0	0
uninfected	ID16	+	-	-	+	+	0.0199	0
uninfected	ID17	+	-	-	+	+	0.0106	0.054
uninfected	ID11	+	-	-	+	+	0.0167	0
uninfected	ID15	+	-	-	+	+	0	0
uninfected	ID14	+	-	-	+	+	0	0
uninfected	ID13	+	-	-	+	+	0.0493	0.38
uninfected	ID01	+	-	-	+	-	0	0
uninfected	ID20	+	-	-	+	-	0	0
uninfected	ID12	+	-	-	+	-	0	0
uninfected	ID05	+	-	-	+	-	0	0
uninfected	ID16	+	-	-	+	-	0	0
uninfected	ID17	+	-	-	+	-	0	0
uninfected	ID11	+	-	-	+	-	0	0
uninfected	ID15	+	-	-	+	-	0	0
uninfected	ID14	+	-	-	+	-	0	0
uninfected	ID13	+	-	-	+	-	0	0
uninfected	ID01	+	-	-	-	+	0	0
uninfected	ID20	+	-	-	-	+	0	0
uninfected	ID12	+	-	-	-	+	0	0
uninfected	ID05	+	-	-	-	+	0	0
uninfected	ID16	+	-	-	-	+	0	0
uninfected	ID17	+	-	-	-	+	0	0
uninfected	ID11	+	-	-	-	+	0.0085	0.071
uninfected	ID15	+	-	-	-	+	0	0
uninfected	ID14	+	-	-	-	+	0	0
uninfected	ID13	+	-	-	-	+	0	0
uninfected	ID01	+	-	-	-	-	0	0
uninfected	ID20	+	-	-	-	-	0	0
uninfected	ID12	+	-	-	-	-	0	0
uninfected	ID05	+	-	-	-	-	0	0
uninfected	ID16	+	-	-	-	-	0	0
uninfected	ID17	+	-	-	-	-	0.0106	0
uninfected	ID11	+	-	-	-	-	0	0
uninfected	ID15	+	-	-	-	-	0	0
uninfected	ID14	+	-	-	-	-	0	0
uninfected	ID13	+	-	-	-	-	0	0
uninfected	ID01	-	+	+	+	+	0.1118	0
uninfected	ID20	-	+	+	+	+	0.2343	0.079
uninfected	ID12	-	+	+	+	+	0.3618	1.13
uninfected	ID05	-	+	+	+	+	0.1804	0
uninfected	ID16	-	+	+	+	+	0.0785	0
uninfected	ID17	-	+	+	+	+	0.1817	0
uninfected	ID11	-	+	+	+	+	0.1595	0.21
uninfected	ID15	-	+	+	+	+	0.1544	0.26
uninfected	ID14	-	+	+	+	+	0	0
uninfected	ID13	-	+	+	+	+	0.1904	0
uninfected	ID01	-	+	+	+	-	0	0
uninfected	ID20	-	+	+	+	-	0.0368	0
uninfected	ID12	-	+	+	+	-	0.031	0
uninfected	ID05	-	+	+	+	-	0.1464	0
uninfected	ID16	-	+	+	+	-	0.0971	0
uninfected	ID17	-	+	+	+	-	0.043	0
uninfected	ID11	-	+	+	+	-	0.025	0
uninfected	ID15	-	+	+	+	-	0	0
uninfected	ID14	-	+	+	+	-	0.0913	0
uninfected	ID13	-	+	+	+	-	0.0351	0
uninfected	ID01	-	+	+	-	+	0	0
uninfected	ID20	-	+	+	-	+	0.0552	0
uninfected	ID12	-	+	+	-	+	0.0345	0.17
uninfected	ID05	-	+	+	-	+	0	0
uninfected	ID16	-	+	+	-	+	0.0199	0
uninfected	ID17	-	+	+	-	+	0.0742	0
uninfected	ID11	-	+	+	-	+	0.0167	0
uninfected	ID15	-	+	+	-	+	0.0096	0
uninfected	ID14	-	+	+	-	+	0	0
uninfected	ID13	-	+	+	-	+	0.0209	0
uninfected	ID01	-	+	+	-	-	0.0549	0
uninfected	ID20	-	+	+	-	-	0.0713	0
uninfected	ID12	-	+	+	-	-	0.0075	0
uninfected	ID05	-	+	+	-	-	0.081	0
uninfected	ID16	-	+	+	-	-	0.2142	0
uninfected	ID17	-	+	+	-	-	0.1161	0.054
uninfected	ID11	-	+	+	-	-	0.0762	0
uninfected	ID15	-	+	+	-	-	0.0386	0
uninfected	ID14	-	+	+	-	-	0.1356	0
uninfected	ID13	-	+	+	-	-	0.0142	0
uninfected	ID01	-	+	-	+	+	0.1118	0
uninfected	ID20	-	+	-	+	+	0.163	0.079
uninfected	ID12	-	+	-	+	+	0.1194	0.52
uninfected	ID05	-	+	-	+	+	0.0993	0
uninfected	ID16	-	+	-	+	+	0.0585	0.16
uninfected	ID17	-	+	-	+	+	0.0313	0
uninfected	ID11	-	+	-	+	+	0.0845	0.14
uninfected	ID15	-	+	-	+	+	0.1353	0.087
uninfected	ID14	-	+	-	+	+	0.0456	0
uninfected	ID13	-	+	-	+	+	0.1265	0.094
uninfected	ID01	-	+	-	+	-	0	0
uninfected	ID20	-	+	-	+	-	0.0552	0
uninfected	ID12	-	+	-	+	-	0.0075	0
uninfected	ID05	-	+	-	+	-	0.0497	0
uninfected	ID16	-	+	-	+	-	0	0
uninfected	ID17	-	+	-	+	-	0	0
uninfected	ID11	-	+	-	+	-	0.025	0
uninfected	ID15	-	+	-	+	-	0.0096	0
uninfected	ID14	-	+	-	+	-	0	0
uninfected	ID13	-	+	-	+	-	0.0142	0
uninfected	ID01	-	+	-	-	+	0	0
uninfected	ID20	-	+	-	-	+	0.0552	0
uninfected	ID12	-	+	-	-	+	0.0075	0
uninfected	ID05	-	+	-	-	+	0	0
uninfected	ID16	-	+	-	-	+	0.0199	0
uninfected	ID17	-	+	-	-	+	0	0
uninfected	ID11	-	+	-	-	+	0.0169	0.071
uninfected	ID15	-	+	-	-	+	0.0096	0
uninfected	ID14	-	+	-	-	+	0	0
uninfected	ID13	-	+	-	-	+	0.0142	0
uninfected	ID01	-	+	-	-	-	0.0549	0.28
uninfected	ID20	-	+	-	-	-	0.0552	0
uninfected	ID12	-	+	-	-	-	0.023	0.17
uninfected	ID05	-	+	-	-	-	0.115	0
uninfected	ID16	-	+	-	-	-	0.0585	0
uninfected	ID17	-	+	-	-	-	0.0633	0.054
uninfected	ID11	-	+	-	-	-	0.0418	0.071
uninfected	ID15	-	+	-	-	-	0.0485	0
uninfected	ID14	-	+	-	-	-	0.1369	0.34
uninfected	ID13	-	+	-	-	-	0.0635	0.19
uninfected	ID01	-	-	+	+	+	0.1118	0
uninfected	ID20	-	-	+	+	+	0	0
uninfected	ID12	-	-	+	+	+	0.0733	0.087
uninfected	ID05	-	-	+	+	+	0.034	0
uninfected	ID16	-	-	+	+	+	0.0386	0
uninfected	ID17	-	-	+	+	+	0.0535	0.054
uninfected	ID11	-	-	+	+	+	0.0334	0.071
uninfected	ID15	-	-	+	+	+	0.1246	0.26
uninfected	ID14	-	-	+	+	+	0.0913	0
uninfected	ID13	-	-	+	+	+	0.0421	0.094
uninfected	ID01	-	-	+	+	-	0	0
uninfected	ID20	-	-	+	+	-	0.0182	0
uninfected	ID12	-	-	+	+	-	0.0115	0
uninfected	ID05	-	-	+	+	-	0	0
uninfected	ID16	-	-	+	+	-	0.0386	0
uninfected	ID17	-	-	+	+	-	0	0
uninfected	ID11	-	-	+	+	-	0.0167	0
uninfected	ID15	-	-	+	+	-	0.0096	0
uninfected	ID14	-	-	+	+	-	0.0456	0
uninfected	ID13	-	-	+	+	-	0.0142	0
uninfected	ID01	-	-	+	-	+	0	0
uninfected	ID20	-	-	+	-	+	0.0363	0.079
uninfected	ID12	-	-	+	-	+	0.0195	0
uninfected	ID05	-	-	+	-	+	0.0165	0
uninfected	ID16	-	-	+	-	+	0.0199	0
uninfected	ID17	-	-	+	-	+	0	0
uninfected	ID11	-	-	+	-	+	0	0
uninfected	ID15	-	-	+	-	+	0.0386	0
uninfected	ID14	-	-	+	-	+	0	0
uninfected	ID13	-	-	+	-	+	0.007	0.094
uninfected	ID01	-	-	+	-	-	0.0549	0
uninfected	ID20	-	-	+	-	-	0.0368	0
uninfected	ID12	-	-	+	-	-	0.0195	0
uninfected	ID05	-	-	+	-	-	0.081	0
uninfected	ID16	-	-	+	-	-	0.0199	0
uninfected	ID17	-	-	+	-	-	0.0528	0
uninfected	ID11	-	-	+	-	-	0.025	0
uninfected	ID15	-	-	+	-	-	0.0673	0
uninfected	ID14	-	-	+	-	-	0	0
uninfected	ID13	-	-	+	-	-	0.007	0
uninfected	ID01	-	-	-	+	+	0.1118	0
uninfected	ID20	-	-	-	+	+	0	0
uninfected	ID12	-	-	-	+	+	0.05	0.35
uninfected	ID05	-	-	-	+	+	0	0
uninfected	ID16	-	-	-	+	+	0.0199	0
uninfected	ID17	-	-	-	+	+	0.032	0.054
uninfected	ID11	-	-	-	+	+	0.0085	0.071
uninfected	ID15	-	-	-	+	+	0.0959	0.35
uninfected	ID14	-	-	-	+	+	0.0456	0
uninfected	ID13	-	-	-	+	+	0.0493	0.19
uninfected	ID01	-	-	-	+	-	0	0
uninfected	ID20	-	-	-	+	-	0.0182	0
uninfected	ID12	-	-	-	+	-	0.0075	0
uninfected	ID05	-	-	-	+	-	0.0165	0
uninfected	ID16	-	-	-	+	-	0.0199	0
uninfected	ID17	-	-	-	+	-	0	0
uninfected	ID11	-	-	-	+	-	0.0167	0
uninfected	ID15	-	-	-	+	-	0	0
uninfected	ID14	-	-	-	+	-	0	0
uninfected	ID13	-	-	-	+	-	0.007	0
uninfected	ID01	-	-	-	-	+	0	0
uninfected	ID20	-	-	-	-	+	0.0549	0.079
uninfected	ID12	-	-	-	-	+	0	0
uninfected	ID05	-	-	-	-	+	0	0
uninfected	ID16	-	-	-	-	+	0.0399	0.16
uninfected	ID17	-	-	-	-	+	0	0
uninfected	ID11	-	-	-	-	+	0.0167	0
uninfected	ID15	-	-	-	-	+	0.0187	0
uninfected	ID14	-	-	-	-	+	0.0456	0
uninfected	ID13	-	-	-	-	+	0.0354	0.094
uninfected	ID01	-	-	-	-	-	0.0549	0.28
uninfected	ID20	-	-	-	-	-	0.0182	0
uninfected	ID12	-	-	-	-	-	0.0345	0.52
uninfected	ID05	-	-	-	-	-	0.0497	0
uninfected	ID16	-	-	-	-	-	0.137	0
uninfected	ID17	-	-	-	-	-	0.2462	0.93
uninfected	ID11	-	-	-	-	-	0.2191	1.77
uninfected	ID15	-	-	-	-	-	0.0287	0
uninfected	ID14	-	-	-	-	-	0.1356	0
uninfected	ID13	-	-	-	-	-	0.0705	0.85
infected	ID04	+	+	+	+	+	0.2748	1.2
infected	ID06	+	+	+	+	+	0.1919	0
infected	ID03	+	+	+	+	+	0	0
infected	ID08	+	+	+	+	+	0.2957	3.07
infected	ID10	+	+	+	+	+	0.1342	0.23
infected	ID19	+	+	+	+	+	0.0394	0.047
infected	ID07	+	+	+	+	+	0.3145	3.3
infected	ID09	+	+	+	+	+	0.4414	4.6
infected	ID02	+	+	+	+	+	0.2452	1.89
infected	ID18	+	+	+	+	+	0.3581	1.9
infected	ID04	+	+	+	+	-	0.0074	0
infected	ID06	+	+	+	+	-	0	0
infected	ID03	+	+	+	+	-	0	0
infected	ID08	+	+	+	+	-	0	0
infected	ID10	+	+	+	+	-	0.03	0.23
infected	ID19	+	+	+	+	-	0	0
infected	ID07	+	+	+	+	-	0.0027	0
infected	ID09	+	+	+	+	-	0.0233	0
infected	ID02	+	+	+	+	-	0.0065	0
infected	ID18	+	+	+	+	-	0.0149	0.073
infected	ID04	+	+	+	-	+	0	0
infected	ID06	+	+	+	-	+	0	0
infected	ID03	+	+	+	-	+	0	0
infected	ID08	+	+	+	-	+	0	0
infected	ID10	+	+	+	-	+	0	0
infected	ID19	+	+	+	-	+	0	0
infected	ID07	+	+	+	-	+	0.0438	0.98
infected	ID09	+	+	+	-	+	0	0
infected	ID02	+	+	+	-	+	0.0065	0.095
infected	ID18	+	+	+	-	+	0	0
infected	ID04	+	+	+	-	-	0	0
infected	ID06	+	+	+	-	-	0	0
infected	ID03	+	+	+	-	-	0	0
infected	ID08	+	+	+	-	-	0	0
infected	ID10	+	+	+	-	-	0	0
infected	ID19	+	+	+	-	-	0	0
infected	ID07	+	+	+	-	-	0	0
infected	ID09	+	+	+	-	-	0	0
infected	ID02	+	+	+	-	-	0	0
infected	ID18	+	+	+	-	-	0	0
infected	ID04	+	+	-	+	+	0.0441	0.17
infected	ID06	+	+	-	+	+	0	0
infected	ID03	+	+	-	+	+	0	0
infected	ID08	+	+	-	+	+	0.0565	0.58
infected	ID10	+	+	-	+	+	0	0
infected	ID19	+	+	-	+	+	0.0197	0
infected	ID07	+	+	-	+	+	0.0492	0.61
infected	ID09	+	+	-	+	+	0.0466	0.42
infected	ID02	+	+	-	+	+	0.0383	0.28
infected	ID18	+	+	-	+	+	0.0074	0
infected	ID04	+	+	-	+	-	0	0
infected	ID06	+	+	-	+	-	0	0
infected	ID03	+	+	-	+	-	0	0
infected	ID08	+	+	-	+	-	0	0
infected	ID10	+	+	-	+	-	0	0
infected	ID19	+	+	-	+	-	0	0
infected	ID07	+	+	-	+	-	0	0
infected	ID09	+	+	-	+	-	0	0
infected	ID02	+	+	-	+	-	0	0
infected	ID18	+	+	-	+	-	0	0
infected	ID04	+	+	-	-	+	0	0
infected	ID06	+	+	-	-	+	0	0
infected	ID03	+	+	-	-	+	0	0
infected	ID08	+	+	-	-	+	0	0
infected	ID10	+	+	-	-	+	0	0
infected	ID19	+	+	-	-	+	0	0
infected	ID07	+	+	-	-	+	0.0027	0.061
infected	ID09	+	+	-	-	+	0	0
infected	ID02	+	+	-	-	+	0	0
infected	ID18	+	+	-	-	+	0	0
infected	ID04	+	+	-	-	-	0	0
infected	ID06	+	+	-	-	-	0	0
infected	ID03	+	+	-	-	-	0.1999	2.7
infected	ID08	+	+	-	-	-	0	0
infected	ID10	+	+	-	-	-	0.015	0.23
infected	ID19	+	+	-	-	-	0	0
infected	ID07	+	+	-	-	-	0	0
infected	ID09	+	+	-	-	-	0	0
infected	ID02	+	+	-	-	-	0	0
infected	ID18	+	+	-	-	-	0	0
infected	ID04	+	-	+	+	+	0.0074	0
infected	ID06	+	-	+	+	+	0	0
infected	ID03	+	-	+	+	+	0	0
infected	ID08	+	-	+	+	+	0.0418	0.38
infected	ID10	+	-	+	+	+	0	0
infected	ID19	+	-	+	+	+	0.0197	0
infected	ID07	+	-	+	+	+	0.0219	0.31
infected	ID09	+	-	+	+	+	0	0
infected	ID02	+	-	+	+	+	0.0451	0.66
infected	ID18	+	-	+	+	+	0	0
infected	ID04	+	-	+	+	-	0	0
infected	ID06	+	-	+	+	-	0	0
infected	ID03	+	-	+	+	-	0	0
infected	ID08	+	-	+	+	-	0	0
infected	ID10	+	-	+	+	-	0	0
infected	ID19	+	-	+	+	-	0	0
infected	ID07	+	-	+	+	-	0	0
infected	ID09	+	-	+	+	-	0	0
infected	ID02	+	-	+	+	-	0.0065	0
infected	ID18	+	-	+	+	-	0	0
infected	ID04	+	-	+	-	+	0	0
infected	ID06	+	-	+	-	+	0	0
infected	ID03	+	-	+	-	+	0	0
infected	ID08	+	-	+	-	+	0	0
infected	ID10	+	-	+	-	+	0	0
infected	ID19	+	-	+	-	+	0	0
infected	ID07	+	-	+	-	+	0.0081	0.18
infected	ID09	+	-	+	-	+	0	0
infected	ID02	+	-	+	-	+	0.0065	0.095
infected	ID18	+	-	+	-	+	0	0
infected	ID04	+	-	+	-	-	0	0
infected	ID06	+	-	+	-	-	0	0
infected	ID03	+	-	+	-	-	0	0
infected	ID08	+	-	+	-	-	0	0
infected	ID10	+	-	+	-	-	0	0
infected	ID19	+	-	+	-	-	0	0
infected	ID07	+	-	+	-	-	0	0
infected	ID09	+	-	+	-	-	0	0
infected	ID02	+	-	+	-	-	0	0
infected	ID18	+	-	+	-	-	0	0
infected	ID04	+	-	-	+	+	0	0
infected	ID06	+	-	-	+	+	0.0469	0
infected	ID03	+	-	-	+	+	0	0
infected	ID08	+	-	-	+	+	0.0139	0.19
infected	ID10	+	-	-	+	+	0	0
infected	ID19	+	-	-	+	+	0.0197	0
infected	ID07	+	-	-	+	+	0.0134	0.18
infected	ID09	+	-	-	+	+	0	0
infected	ID02	+	-	-	+	+	0	0
infected	ID18	+	-	-	+	+	0	0
infected	ID04	+	-	-	+	-	0	0
infected	ID06	+	-	-	+	-	0	0
infected	ID03	+	-	-	+	-	0	0
infected	ID08	+	-	-	+	-	0	0
infected	ID10	+	-	-	+	-	0	0
infected	ID19	+	-	-	+	-	0	0
infected	ID07	+	-	-	+	-	0	0
infected	ID09	+	-	-	+	-	0	0
infected	ID02	+	-	-	+	-	0	0
infected	ID18	+	-	-	+	-	0	0
infected	ID04	+	-	-	-	+	0	0
infected	ID06	+	-	-	-	+	0	0
infected	ID03	+	-	-	-	+	0	0
infected	ID08	+	-	-	-	+	0	0
infected	ID10	+	-	-	-	+	0	0
infected	ID19	+	-	-	-	+	0	0
infected	ID07	+	-	-	-	+	0.0054	0.12
infected	ID09	+	-	-	-	+	0	0
infected	ID02	+	-	-	-	+	0	0
infected	ID18	+	-	-	-	+	0	0
infected	ID04	+	-	-	-	-	0	0
infected	ID06	+	-	-	-	-	0	0
infected	ID03	+	-	-	-	-	0	0
infected	ID08	+	-	-	-	-	0.0139	0.19
infected	ID10	+	-	-	-	-	0	0
infected	ID19	+	-	-	-	-	0	0
infected	ID07	+	-	-	-	-	0	0
infected	ID09	+	-	-	-	-	0	0
infected	ID02	+	-	-	-	-	0	0
infected	ID18	+	-	-	-	-	0	0
infected	ID04	-	+	+	+	+	0.2818	0.77
infected	ID06	-	+	+	+	+	0.3838	0.45
infected	ID03	-	+	+	+	+	0	0
infected	ID08	-	+	+	+	+	0.1974	1.54
infected	ID10	-	+	+	+	+	0.3427	1.14
infected	ID19	-	+	+	+	+	0.1162	0.047
infected	ID07	-	+	+	+	+	0.2492	1.35
infected	ID09	-	+	+	+	+	0.1394	0.42
infected	ID02	-	+	+	+	+	0.2001	0.85
infected	ID18	-	+	+	+	+	0.1421	0.073
infected	ID04	-	+	+	+	-	0.0666	0
infected	ID06	-	+	+	+	-	0	0
infected	ID03	-	+	+	+	-	0	0
infected	ID08	-	+	+	+	-	0	0
infected	ID10	-	+	+	+	-	0.045	0.23
infected	ID19	-	+	+	+	-	0.0587	0.047
infected	ID07	-	+	+	+	-	0.0246	0
infected	ID09	-	+	+	+	-	0	0
infected	ID02	-	+	+	+	-	0.013	0
infected	ID18	-	+	+	+	-	0.1574	0.073
infected	ID04	-	+	+	-	+	0.0074	0
infected	ID06	-	+	+	-	+	0	0
infected	ID03	-	+	+	-	+	0.1999	0
infected	ID08	-	+	+	-	+	0.0139	0.19
infected	ID10	-	+	+	-	+	0.0599	0
infected	ID19	-	+	+	-	+	0.0197	0
infected	ID07	-	+	+	-	+	0.0219	0.31
infected	ID09	-	+	+	-	+	0	0
infected	ID02	-	+	+	-	+	0	0
infected	ID18	-	+	+	-	+	0.0149	0.073
infected	ID04	-	+	+	-	-	0.0372	0
infected	ID06	-	+	+	-	-	0.0469	0
infected	ID03	-	+	+	-	-	0	0
infected	ID08	-	+	+	-	-	0.0139	0
infected	ID10	-	+	+	-	-	0.0743	0
infected	ID19	-	+	+	-	-	0.0797	0
infected	ID07	-	+	+	-	-	0.03	0
infected	ID09	-	+	+	-	-	0.0233	0
infected	ID02	-	+	+	-	-	0.013	0
infected	ID18	-	+	+	-	-	0.052	0
infected	ID04	-	+	-	+	+	0.0294	0
infected	ID06	-	+	-	+	+	0.0469	0
infected	ID03	-	+	-	+	+	0	0
infected	ID08	-	+	-	+	+	0.0565	0.58
infected	ID10	-	+	-	+	+	0.0749	0.23
infected	ID19	-	+	-	+	+	0.0587	0
infected	ID07	-	+	-	+	+	0.0492	0.37
infected	ID09	-	+	-	+	+	0	0
infected	ID02	-	+	-	+	+	0.0256	0.095
infected	ID18	-	+	-	+	+	0.0296	0
infected	ID04	-	+	-	+	-	0	0
infected	ID06	-	+	-	+	-	0.0469	0
infected	ID03	-	+	-	+	-	0	0
infected	ID08	-	+	-	+	-	0	0
infected	ID10	-	+	-	+	-	0.045	0.23
infected	ID19	-	+	-	+	-	0	0
infected	ID07	-	+	-	+	-	0.0054	0
infected	ID09	-	+	-	+	-	0.0466	0
infected	ID02	-	+	-	+	-	0.0065	0
infected	ID18	-	+	-	+	-	0.0074	0
infected	ID04	-	+	-	-	+	0	0
infected	ID06	-	+	-	-	+	0	0
infected	ID03	-	+	-	-	+	0	0
infected	ID08	-	+	-	-	+	0	0
infected	ID10	-	+	-	-	+	0.015	0
infected	ID19	-	+	-	-	+	0	0
infected	ID07	-	+	-	-	+	0.0161	0.24
infected	ID09	-	+	-	-	+	0	0
infected	ID02	-	+	-	-	+	0	0
infected	ID18	-	+	-	-	+	0.0074	0.073
infected	ID04	-	+	-	-	-	0.0294	0.34
infected	ID06	-	+	-	-	-	0.0469	0
infected	ID03	-	+	-	-	-	0	0
infected	ID08	-	+	-	-	-	0	0
infected	ID10	-	+	-	-	-	0.0893	0.23
infected	ID19	-	+	-	-	-	0.1762	0
infected	ID07	-	+	-	-	-	0.0192	0.31
infected	ID09	-	+	-	-	-	0	0
infected	ID02	-	+	-	-	-	0.013	0
infected	ID18	-	+	-	-	-	0.0745	0.29
infected	ID04	-	-	+	+	+	0.0368	0.086
infected	ID06	-	-	+	+	+	0.0469	0.22
infected	ID03	-	-	+	+	+	0	0
infected	ID08	-	-	+	+	+	0.0704	0.58
infected	ID10	-	-	+	+	+	0.015	0
infected	ID19	-	-	+	+	+	0	0
infected	ID07	-	-	+	+	+	0.0134	0.12
infected	ID09	-	-	+	+	+	0.07	0.42
infected	ID02	-	-	+	+	+	0.0908	0.76
infected	ID18	-	-	+	+	+	0	0
infected	ID04	-	-	+	+	-	0	0
infected	ID06	-	-	+	+	-	0	0
infected	ID03	-	-	+	+	-	0	0
infected	ID08	-	-	+	+	-	0	0
infected	ID10	-	-	+	+	-	0	0
infected	ID19	-	-	+	+	-	0.0197	0
infected	ID07	-	-	+	+	-	0	0
infected	ID09	-	-	+	+	-	0	0
infected	ID02	-	-	+	+	-	0	0
infected	ID18	-	-	+	+	-	0.0074	0
infected	ID04	-	-	+	-	+	0	0
infected	ID06	-	-	+	-	+	0	0
infected	ID03	-	-	+	-	+	0	0
infected	ID08	-	-	+	-	+	0	0
infected	ID10	-	-	+	-	+	0	0
infected	ID19	-	-	+	-	+	0	0
infected	ID07	-	-	+	-	+	0.0219	0.37
infected	ID09	-	-	+	-	+	0	0
infected	ID02	-	-	+	-	+	0.0321	0.28
infected	ID18	-	-	+	-	+	0	0
infected	ID04	-	-	+	-	-	0.0294	0
infected	ID06	-	-	+	-	-	0	0
infected	ID03	-	-	+	-	-	0	0
infected	ID08	-	-	+	-	-	0.0426	0
infected	ID10	-	-	+	-	-	0	0
infected	ID19	-	-	+	-	-	0.0965	0
infected	ID07	-	-	+	-	-	0.0027	0
infected	ID09	-	-	+	-	-	0.0233	0
infected	ID02	-	-	+	-	-	0.0065	0
infected	ID18	-	-	+	-	-	0.0224	0
infected	ID04	-	-	-	+	+	0	0
infected	ID06	-	-	-	+	+	0	0
infected	ID03	-	-	-	+	+	0	0
infected	ID08	-	-	-	+	+	0.0426	0.58
infected	ID10	-	-	-	+	+	0.015	0
infected	ID19	-	-	-	+	+	0.0197	0
infected	ID07	-	-	-	+	+	0.0134	0.18
infected	ID09	-	-	-	+	+	0.0466	0.84
infected	ID02	-	-	-	+	+	0.0642	0.47
infected	ID18	-	-	-	+	+	0	0
infected	ID04	-	-	-	+	-	0	0
infected	ID06	-	-	-	+	-	0	0
infected	ID03	-	-	-	+	-	0	0
infected	ID08	-	-	-	+	-	0	0
infected	ID10	-	-	-	+	-	0	0
infected	ID19	-	-	-	+	-	0.039	0
infected	ID07	-	-	-	+	-	0	0
infected	ID09	-	-	-	+	-	0	0
infected	ID02	-	-	-	+	-	0.0065	0
infected	ID18	-	-	-	+	-	0.0074	0.073
infected	ID04	-	-	-	-	+	0.0074	0
infected	ID06	-	-	-	-	+	0.0469	0.22
infected	ID03	-	-	-	-	+	0	0
infected	ID08	-	-	-	-	+	0	0
infected	ID10	-	-	-	-	+	0	0
infected	ID19	-	-	-	-	+	0.0197	0
infected	ID07	-	-	-	-	+	0.022	0.43
infected	ID09	-	-	-	-	+	0	0
infected	ID02	-	-	-	-	+	0	0
infected	ID18	-	-	-	-	+	0	0
infected	ID04	-	-	-	-	-	0.1409	1.46
infected	ID06	-	-	-	-	-	0.0959	0
infected	ID03	-	-	-	-	-	0.6003	8.11
infected	ID08	-	-	-	-	-	0.1409	1.73
infected	ID10	-	-	-	-	-	0.045	0.23
infected	ID19	-	-	-	-	-	0.1972	0
infected	ID07	-	-	-	-	-	0.0492	0.86
infected	ID09	-	-	-	-	-	0.1394	2.51
infected	ID02	-	-	-	-	-	0.1742	1.98
infected	ID18	-	-	-	-	-	0.0969	0.29
